# Supplementary material for: 4-(4-Fluoro­phen­yl)-1-phenyl-3-(pyridin-4-yl)-1H-pyrazol-5-amine
Source: Acta Crystallogr Sect E Struct Rep Online. 2012 Feb 10;68(Pt 3):o632. doi: 10.1107/S1600536812004096 (PMC3295426; doi:10.1107/S1600536812004096)
Supplement: Supplementary file 1 [file e-68-0o632-sup1.cif]

##############################################################################
#                                                                            #
# This CIF contains the data in a paper accepted for publication in          #
# Acta Crystallographica Section E. It conforms to the requirements of       #
# Notes for Authors for Acta Crystallographica Section E, and has been       #
# peer reviewed under the auspices of the IUCr Commission on Journals.       #
#                                                                            #
# Full details of the Crystallographic Information File format               #
# are given in the paper "The Crystallographic Information File (CIF):       #
# a New Standard Archive File for Crystallography" by S. R. Hall, F. H.      #
# Allen and I. D. Brown [Acta Cryst. (1991), A47, 655-685].                  #
#                                                                            #
# The current version of the core CIF dictionary is obtainable from          #
# ftp://ftp.iucr.org/pub/cif_core.dic.                                       #
#                                                                            #
# Software is freely available for graphical display of the structure(s)     #
# in this CIF. For information consult the CIF software page                 #
# http://www.iucr.org/resources/cif/software.                                #
#                                                                            #
# This file may be used for bona fide research purposes within the           #
# scientific community so long as proper attribution is given to the journal # 
# article from which it was obtained.                                        #
#                                                                            #
##############################################################################
data_I
_audit_creation_method     SHELXL-97
_chemical_name_systematic
;
4-(4-Fluorophenyl)-1-phenyl-3-(pyridin-4-yl)-1<i>H</i>-pyrazol-5-amine
;
_chemical_name_common     ?
_chemical_formula_moiety     'C20 H15 F N4'
_chemical_formula_sum     'C20 H15 F N4'
_chemical_formula_iupac     'C20 H15 F N4'
_chemical_formula_weight     330.36
_chemical_melting_point     ?
_symmetry_cell_setting     monoclinic
_symmetry_space_group_name_H-M     'P 21/n'
_symmetry_space_group_name_Hall     '-P 2yn'
loop_
    _symmetry_equiv_pos_as_xyz
    'x, y, z'
    '-x+1/2, y+1/2, -z+1/2'
    '-x, -y, -z'
    'x-1/2, -y-1/2, z-1/2'
_cell_length_a     12.2408(3)
_cell_length_b     10.4427(2)
_cell_length_c     12.9099(3)
_cell_angle_alpha     90.00
_cell_angle_beta     101.9510(10)
_cell_angle_gamma     90.00
_cell_volume     1614.46(6)
_cell_formula_units_Z     4
_cell_measurement_reflns_used     8198
_cell_measurement_theta_min     2.5
_cell_measurement_theta_max     31
_cell_measurement_temperature     193(2)
_exptl_crystal_description     plate
_exptl_crystal_colour     colourless
_exptl_crystal_size_max     0.39
_exptl_crystal_size_mid     0.38
_exptl_crystal_size_min     0.24
_exptl_crystal_density_diffrn     1.359
_exptl_crystal_density_meas     ?
_exptl_crystal_density_method     'not measured'
_exptl_crystal_F_000     688
_exptl_absorpt_coefficient_mu     0.091
_exptl_absorpt_correction_type     none
_exptl_special_details     ?
_diffrn_ambient_temperature     193(2)
_diffrn_radiation_type     MoK\a
_diffrn_radiation_wavelength     0.71073
_diffrn_radiation_monochromator     graphite
_diffrn_measurement_device_type     'Bruker SMART CCD'
_diffrn_measurement_device     '\k-geometry diffractometer'
_diffrn_measurement_method     'CCD scan'
_diffrn_detector_area_resol_mean     ?
_diffrn_reflns_number     29688
_diffrn_reflns_av_R_equivalents     0.0918
_diffrn_reflns_av_sigmaI/netI     0.0545
_diffrn_reflns_theta_min     2.09
_diffrn_reflns_theta_max     31.73
_diffrn_reflns_theta_full     31.73
_diffrn_measured_fraction_theta_max     0.997
_diffrn_measured_fraction_theta_full     0.997
_diffrn_reflns_limit_h_min     -17
_diffrn_reflns_limit_h_max     18
_diffrn_reflns_limit_k_min     -15
_diffrn_reflns_limit_k_max     15
_diffrn_reflns_limit_l_min     -19
_diffrn_reflns_limit_l_max     19
_diffrn_standards_number     ?
_diffrn_standards_interval_count     ?
_diffrn_standards_interval_time     ?
_diffrn_standards_decay_%     ?
_refine_special_details
;
Refinement of <i>F</i>^2^ against ALL reflections. The weighted <i>R</i>-factor
<i>wR</i> and goodness of fit <i>S</i> are based on <i>F</i>^2^, conventional
<i>R</i>-factors <i>R</i> are based on <i>F</i>, with <i>F</i> set to zero for
negative <i>F</i>^2^. The threshold expression of <i>F</i>^2^ >
\s(<i>F</i>^2^) is used only for calculating <i>R</i>-factors(gt) <i>etc</i>.
and is not relevant to the choice of reflections for refinement.
<i>R</i>-factors based on <i>F</i>^2^ are statistically about twice as large
as those based on <i>F</i>, and <i>R</i>- factors based on ALL data will be
even larger.
;
_reflns_number_total     5459
_reflns_number_gt     3972
_reflns_threshold_expression     I>2sigma(I)
_refine_ls_structure_factor_coef     Fsqd
_refine_ls_matrix_type     full
_refine_ls_R_factor_all     0.0655
_refine_ls_R_factor_gt     0.0479
_refine_ls_wR_factor_ref     0.1387
_refine_ls_wR_factor_obs     0.1302
_refine_ls_goodness_of_fit_ref     1.067
_refine_ls_restrained_S_all     1.067
_refine_ls_number_reflns     5459
_refine_ls_number_parameters     226
_refine_ls_number_restraints     0
_refine_ls_hydrogen_treatment     constr
_refine_ls_weighting_scheme     calc
_refine_ls_weighting_details
                 'calc w=1/[\s^2^(Fo^2^)+(0.0759P)^2^] where P=(Fo^2^+2Fc^2^)/3'
_atom_sites_solution_hydrogens     geom
_atom_sites_solution_primary     direct
_atom_sites_solution_secondary     difmap
_refine_ls_shift/su_max     0.001
_refine_ls_shift/su_mean     0.000
_refine_diff_density_max     0.429
_refine_diff_density_min     -0.239
_refine_ls_extinction_method     none
_refine_ls_extinction_coef     ?
loop_
    _atom_type_symbol
    _atom_type_description
    _atom_type_scat_dispersion_real
    _atom_type_scat_dispersion_imag
    _atom_type_scat_source
    'C' 'C' 0.0033 0.0016
                         'International Tables Vol C Tables 4.2.6.8 and 6.1.1.4'
    'H' 'H' 0.0000 0.0000
                         'International Tables Vol C Tables 4.2.6.8 and 6.1.1.4'
    'N' 'N' 0.0061 0.0033
                         'International Tables Vol C Tables 4.2.6.8 and 6.1.1.4'
    'F' 'F' 0.0171 0.0103
                         'International Tables Vol C Tables 4.2.6.8 and 6.1.1.4'
_computing_data_collection     'APEX2 (Bruker, 2006)'
_computing_cell_refinement     'APEX2 (Bruker, 2006)'
_computing_data_reduction     'APEX2 (Bruker, 2006)'
_computing_structure_solution     'SIR97 (Altomare <i>et al.</i>, 1999)'
_computing_structure_refinement     'SHELXL97 (Sheldrick, 2008)'
_computing_molecular_graphics     'PLATON (Spek, 2009)'
_computing_publication_material     'PLATON (Spek, 2009)'
loop_
    _atom_site_type_symbol
    _atom_site_label
    _atom_site_fract_x
    _atom_site_fract_y
    _atom_site_fract_z
    _atom_site_U_iso_or_equiv
    _atom_site_adp_type
    _atom_site_calc_flag
    _atom_site_refinement_flags
    _atom_site_occupancy
    _atom_site_symmetry_multiplicity
    _atom_site_disorder_assembly
    _atom_site_disorder_group
    N N1 0.42742(8) 0.43838(8) 0.21818(7) 0.01963(19) Uani d . 1 1 . .
    N N2 0.42901(8) 0.56672(8) 0.24356(7) 0.0203(2) Uani d . 1 1 . .
    C C3 0.38505(9) 0.62463(9) 0.15232(8) 0.0186(2) Uani d . 1 1 . .
    C C4 0.35487(9) 0.53683(9) 0.06717(8) 0.0188(2) Uani d . 1 1 . .
    C C5 0.38251(9) 0.41737(9) 0.11336(8) 0.0196(2) Uani d . 1 1 . .
    C C6 0.47171(9) 0.34914(9) 0.29983(8) 0.0200(2) Uani d . 1 1 . .
    C C7 0.52687(9) 0.23961(10) 0.27749(9) 0.0253(2) Uani d . 1 1 . .
    H H7 0.5349 0.2224 0.2072 0.030 Uiso calc R 1 1 . .
    C C8 0.57028(11) 0.15549(11) 0.35910(10) 0.0310(3) Uani d . 1 1 . .
    H H8 0.6058 0.0789 0.3440 0.037 Uiso calc R 1 1 . .
    C C9 0.56218(11) 0.18236(11) 0.46214(10) 0.0323(3) Uani d . 1 1 . .
    H H9 0.5923 0.1245 0.5175 0.039 Uiso calc R 1 1 . .
    C C10 0.50995(10) 0.29421(12) 0.48467(9) 0.0290(3) Uani d . 1 1 . .
    H H10 0.5067 0.3143 0.5557 0.035 Uiso calc R 1 1 . .
    C C11 0.46249(10) 0.37644(10) 0.40313(9) 0.0243(2) Uani d . 1 1 . .
    H H11 0.4239 0.4510 0.4179 0.029 Uiso calc R 1 1 . .
    C C12 0.37406(8) 0.76535(9) 0.15138(8) 0.0193(2) Uani d . 1 1 . .
    C C13 0.34059(10) 0.82967(10) 0.23403(9) 0.0235(2) Uani d . 1 1 . .
    H H13 0.3249 0.7833 0.2926 0.028 Uiso calc R 1 1 . .
    C C14 0.33030(10) 0.96196(10) 0.23020(10) 0.0276(3) Uani d . 1 1 . .
    H H14 0.3088 1.0042 0.2880 0.033 Uiso calc R 1 1 . .
    N N15 0.34895(9) 1.03314(9) 0.14963(8) 0.0298(2) Uani d . 1 1 . .
    C C16 0.38196(11) 0.97073(11) 0.07086(10) 0.0299(3) Uani d . 1 1 . .
    H H16 0.3964 1.0196 0.0131 0.036 Uiso calc R 1 1 . .
    C C17 0.39641(10) 0.83907(10) 0.06831(9) 0.0258(2) Uani d . 1 1 . .
    H H17 0.4211 0.7999 0.0108 0.031 Uiso calc R 1 1 . .
    C C18 0.30291(9) 0.56329(9) -0.04437(8) 0.0193(2) Uani d . 1 1 . .
    C C19 0.21579(9) 0.65213(10) -0.06991(9) 0.0238(2) Uani d . 1 1 . .
    H H19 0.1874 0.6914 -0.0146 0.029 Uiso calc R 1 1 . .
    C C20 0.17003(10) 0.68406(11) -0.17433(9) 0.0273(3) Uani d . 1 1 . .
    H H20 0.1119 0.7456 -0.1910 0.033 Uiso calc R 1 1 . .
    C C21 0.21154(10) 0.62388(11) -0.25283(9) 0.0276(3) Uani d . 1 1 . .
    C C22 0.29435(10) 0.53254(11) -0.23223(9) 0.0269(2) Uani d . 1 1 . .
    H H22 0.3194 0.4908 -0.2884 0.032 Uiso calc R 1 1 . .
    C C23 0.34046(9) 0.50288(10) -0.12725(9) 0.0229(2) Uani d . 1 1 . .
    H H23 0.3982 0.4408 -0.1116 0.027 Uiso calc R 1 1 . .
    F F24 0.16930(7) 0.65754(7) -0.35554(6) 0.0425(2) Uani d . 1 1 . .
    N N25 0.37049(9) 0.29779(8) 0.06845(7) 0.0264(2) Uani d . 1 1 . .
    H H25A 0.3602 0.2335 0.1059 0.040 Uiso d R 1 1 . .
    H H25B 0.3307 0.3008 0.0053 0.040 Uiso d R 1 1 . .
loop_
    _atom_site_aniso_label
    _atom_site_aniso_U_11
    _atom_site_aniso_U_22
    _atom_site_aniso_U_33
    _atom_site_aniso_U_12
    _atom_site_aniso_U_13
    _atom_site_aniso_U_23
    N1 0.0270(5) 0.0128(4) 0.0171(4) 0.0019(3) -0.0001(3) -0.0001(3)
    N2 0.0273(5) 0.0125(4) 0.0195(4) 0.0005(3) 0.0010(3) -0.0006(3)
    C3 0.0216(5) 0.0137(4) 0.0197(5) 0.0004(4) 0.0024(4) -0.0001(3)
    C4 0.0219(5) 0.0147(4) 0.0184(5) 0.0008(4) 0.0010(4) 0.0006(3)
    C5 0.0238(5) 0.0150(4) 0.0186(5) 0.0005(4) 0.0014(4) -0.0006(3)
    C6 0.0232(5) 0.0149(4) 0.0195(5) 0.0000(4) -0.0008(4) 0.0032(3)
    C7 0.0293(6) 0.0213(5) 0.0230(5) 0.0043(4) 0.0002(4) 0.0003(4)
    C8 0.0342(6) 0.0212(5) 0.0335(7) 0.0082(5) -0.0024(5) 0.0023(4)
    C9 0.0372(7) 0.0264(6) 0.0282(6) 0.0021(5) -0.0047(5) 0.0098(5)
    C10 0.0357(6) 0.0289(6) 0.0205(5) -0.0018(5) 0.0016(5) 0.0048(4)
    C11 0.0298(6) 0.0203(5) 0.0218(5) 0.0016(4) 0.0035(4) 0.0013(4)
    C12 0.0206(5) 0.0135(4) 0.0216(5) 0.0005(4) -0.0008(4) 0.0000(3)
    C13 0.0293(6) 0.0169(4) 0.0234(5) 0.0018(4) 0.0038(4) 0.0008(4)
    C14 0.0329(6) 0.0178(5) 0.0314(6) 0.0025(4) 0.0054(5) -0.0033(4)
    N15 0.0364(6) 0.0164(4) 0.0342(6) 0.0003(4) 0.0018(4) 0.0003(4)
    C16 0.0412(7) 0.0171(5) 0.0303(6) -0.0028(5) 0.0047(5) 0.0056(4)
    C17 0.0360(6) 0.0181(5) 0.0232(6) -0.0016(4) 0.0063(5) 0.0003(4)
    C18 0.0214(5) 0.0152(4) 0.0196(5) -0.0018(4) 0.0002(4) 0.0008(3)
    C19 0.0253(5) 0.0203(5) 0.0235(5) 0.0024(4) 0.0002(4) -0.0003(4)
    C20 0.0276(6) 0.0222(5) 0.0276(6) 0.0018(4) -0.0044(5) 0.0035(4)
    C21 0.0331(6) 0.0269(5) 0.0187(5) -0.0057(5) -0.0044(4) 0.0045(4)
    C22 0.0326(6) 0.0280(5) 0.0196(5) -0.0029(5) 0.0042(4) -0.0011(4)
    C23 0.0244(5) 0.0203(5) 0.0230(5) 0.0010(4) 0.0031(4) 0.0003(4)
    F24 0.0545(5) 0.0467(5) 0.0197(4) -0.0003(4) -0.0078(3) 0.0087(3)
    N25 0.0409(6) 0.0144(4) 0.0202(5) -0.0002(4) -0.0025(4) -0.0008(3)
_geom_special_details
;
All e.s.d.'s (except the e.s.d. in the dihedral angle between two l.s. planes)
are estimated using the full covariance matrix. The cell e.s.d.'s are taken
into account individually in the estimation of e.s.d.'s in distances, angles
and torsion angles; correlations between e.s.d.'s in cell parameters are only
used when they are defined by crystal symmetry. An approximate (isotropic)
treatment of cell e.s.d.'s is used for estimating e.s.d.'s involving l.s.
planes.
;
loop_
    _geom_bond_atom_site_label_1
    _geom_bond_atom_site_label_2
    _geom_bond_site_symmetry_2
    _geom_bond_distance
    _geom_bond_publ_flag
    N1 C5 . 1.3687(13) ?
    N1 N2 . 1.3789(11) ?
    N1 C6 . 1.4272(13) ?
    N2 C3 . 1.3342(13) ?
    C3 C4 . 1.4202(13) ?
    C3 C12 . 1.4755(13) ?
    C4 C5 . 1.3938(13) ?
    C4 C18 . 1.4748(13) ?
    C5 N25 . 1.3718(12) ?
    C6 C7 . 1.3885(15) ?
    C6 C11 . 1.3910(16) ?
    C7 C8 . 1.3900(15) ?
    C7 H7 . 0.9500 ?
    C8 C9 . 1.3830(19) ?
    C8 H8 . 0.9500 ?
    C9 C10 . 1.3909(17) ?
    C9 H9 . 0.9500 ?
    C10 C11 . 1.3891(15) ?
    C10 H10 . 0.9500 ?
    C11 H11 . 0.9500 ?
    C12 C13 . 1.3924(15) ?
    C12 C17 . 1.3925(15) ?
    C13 C14 . 1.3871(14) ?
    C13 H13 . 0.9500 ?
    C14 N15 . 1.3360(16) ?
    C14 H14 . 0.9500 ?
    N15 C16 . 1.3389(17) ?
    C16 C17 . 1.3875(15) ?
    C16 H16 . 0.9500 ?
    C17 H17 . 0.9500 ?
    C18 C23 . 1.3992(15) ?
    C18 C19 . 1.4004(14) ?
    C19 C20 . 1.3891(15) ?
    C19 H19 . 0.9500 ?
    C20 C21 . 1.3760(17) ?
    C20 H20 . 0.9500 ?
    C21 F24 . 1.3658(12) ?
    C21 C22 . 1.3771(17) ?
    C22 C23 . 1.3909(15) ?
    C22 H22 . 0.9500 ?
    C23 H23 . 0.9500 ?
    N25 H25A . 0.8520 ?
    N25 H25B . 0.8591 ?
loop_
    _geom_angle_atom_site_label_1
    _geom_angle_atom_site_label_2
    _geom_angle_atom_site_label_3
    _geom_angle_site_symmetry_1
    _geom_angle_site_symmetry_3
    _geom_angle
    _geom_angle_publ_flag
    C5 N1 N2 . . 111.95(8) ?
    C5 N1 C6 . . 129.72(8) ?
    N2 N1 C6 . . 118.33(8) ?
    C3 N2 N1 . . 104.32(8) ?
    N2 C3 C4 . . 112.55(9) ?
    N2 C3 C12 . . 118.56(9) ?
    C4 C3 C12 . . 128.89(9) ?
    C5 C4 C3 . . 104.21(9) ?
    C5 C4 C18 . . 127.07(9) ?
    C3 C4 C18 . . 128.70(9) ?
    N1 C5 N25 . . 123.35(9) ?
    N1 C5 C4 . . 106.96(8) ?
    N25 C5 C4 . . 129.69(10) ?
    C7 C6 C11 . . 120.49(10) ?
    C7 C6 N1 . . 120.74(10) ?
    C11 C6 N1 . . 118.72(9) ?
    C6 C7 C8 . . 119.29(11) ?
    C6 C7 H7 . . 120.4 ?
    C8 C7 H7 . . 120.4 ?
    C9 C8 C7 . . 120.56(11) ?
    C9 C8 H8 . . 119.7 ?
    C7 C8 H8 . . 119.7 ?
    C8 C9 C10 . . 119.94(10) ?
    C8 C9 H9 . . 120.0 ?
    C10 C9 H9 . . 120.0 ?
    C11 C10 C9 . . 119.93(11) ?
    C11 C10 H10 . . 120.0 ?
    C9 C10 H10 . . 120.0 ?
    C10 C11 C6 . . 119.71(11) ?
    C10 C11 H11 . . 120.1 ?
    C6 C11 H11 . . 120.1 ?
    C13 C12 C17 . . 117.35(9) ?
    C13 C12 C3 . . 121.00(9) ?
    C17 C12 C3 . . 121.66(10) ?
    C14 C13 C12 . . 119.48(11) ?
    C14 C13 H13 . . 120.3 ?
    C12 C13 H13 . . 120.3 ?
    N15 C14 C13 . . 123.58(11) ?
    N15 C14 H14 . . 118.2 ?
    C13 C14 H14 . . 118.2 ?
    C14 N15 C16 . . 116.59(10) ?
    N15 C16 C17 . . 124.09(11) ?
    N15 C16 H16 . . 118.0 ?
    C17 C16 H16 . . 118.0 ?
    C16 C17 C12 . . 118.90(11) ?
    C16 C17 H17 . . 120.6 ?
    C12 C17 H17 . . 120.6 ?
    C23 C18 C19 . . 118.25(10) ?
    C23 C18 C4 . . 121.24(9) ?
    C19 C18 C4 . . 120.50(10) ?
    C20 C19 C18 . . 121.46(11) ?
    C20 C19 H19 . . 119.3 ?
    C18 C19 H19 . . 119.3 ?
    C21 C20 C19 . . 117.96(10) ?
    C21 C20 H20 . . 121.0 ?
    C19 C20 H20 . . 121.0 ?
    F24 C21 C20 . . 118.31(11) ?
    F24 C21 C22 . . 118.77(11) ?
    C20 C21 C22 . . 122.92(10) ?
    C21 C22 C23 . . 118.44(11) ?
    C21 C22 H22 . . 120.8 ?
    C23 C22 H22 . . 120.8 ?
    C22 C23 C18 . . 120.90(10) ?
    C22 C23 H23 . . 119.6 ?
    C18 C23 H23 . . 119.6 ?
    C5 N25 H25A . . 119.6 ?
    C5 N25 H25B . . 111.0 ?
    H25A N25 H25B . . 116.5 ?
loop_
    _geom_torsion_atom_site_label_1
    _geom_torsion_atom_site_label_2
    _geom_torsion_atom_site_label_3
    _geom_torsion_atom_site_label_4
    _geom_torsion_site_symmetry_1
    _geom_torsion_site_symmetry_2
    _geom_torsion_site_symmetry_3
    _geom_torsion_site_symmetry_4
    _geom_torsion
    _geom_torsion_publ_flag
    C5 N1 N2 C3 . . . . -0.46(12) ?
    C6 N1 N2 C3 . . . . 178.81(9) ?
    N1 N2 C3 C4 . . . . -0.21(12) ?
    N1 N2 C3 C12 . . . . 179.88(9) ?
    N2 C3 C4 C5 . . . . 0.76(13) ?
    C12 C3 C4 C5 . . . . -179.34(11) ?
    N2 C3 C4 C18 . . . . 179.05(10) ?
    C12 C3 C4 C18 . . . . -1.05(19) ?
    N2 N1 C5 N25 . . . . -179.34(10) ?
    C6 N1 C5 N25 . . . . 1.49(18) ?
    N2 N1 C5 C4 . . . . 0.95(13) ?
    C6 N1 C5 C4 . . . . -178.22(11) ?
    C3 C4 C5 N1 . . . . -0.99(12) ?
    C18 C4 C5 N1 . . . . -179.31(10) ?
    C3 C4 C5 N25 . . . . 179.33(12) ?
    C18 C4 C5 N25 . . . . 1.0(2) ?
    C5 N1 C6 C7 . . . . 33.57(17) ?
    N2 N1 C6 C7 . . . . -145.55(10) ?
    C5 N1 C6 C11 . . . . -148.95(11) ?
    N2 N1 C6 C11 . . . . 31.93(15) ?
    C11 C6 C7 C8 . . . . 1.73(17) ?
    N1 C6 C7 C8 . . . . 179.17(10) ?
    C6 C7 C8 C9 . . . . -2.19(18) ?
    C7 C8 C9 C10 . . . . 0.18(19) ?
    C8 C9 C10 C11 . . . . 2.31(19) ?
    C9 C10 C11 C6 . . . . -2.76(18) ?
    C7 C6 C11 C10 . . . . 0.74(17) ?
    N1 C6 C11 C10 . . . . -176.75(10) ?
    N2 C3 C12 C13 . . . . -40.18(15) ?
    C4 C3 C12 C13 . . . . 139.92(12) ?
    N2 C3 C12 C17 . . . . 139.91(11) ?
    C4 C3 C12 C17 . . . . -39.99(17) ?
    C17 C12 C13 C14 . . . . 0.40(16) ?
    C3 C12 C13 C14 . . . . -179.51(10) ?
    C12 C13 C14 N15 . . . . 1.25(18) ?
    C13 C14 N15 C16 . . . . -1.73(18) ?
    C14 N15 C16 C17 . . . . 0.61(18) ?
    N15 C16 C17 C12 . . . . 0.97(19) ?
    C13 C12 C17 C16 . . . . -1.43(16) ?
    C3 C12 C17 C16 . . . . 178.48(10) ?
    C5 C4 C18 C23 . . . . -45.51(16) ?
    C3 C4 C18 C23 . . . . 136.58(12) ?
    C5 C4 C18 C19 . . . . 135.85(12) ?
    C3 C4 C18 C19 . . . . -42.06(16) ?
    C23 C18 C19 C20 . . . . -2.48(16) ?
    C4 C18 C19 C20 . . . . 176.19(10) ?
    C18 C19 C20 C21 . . . . 1.16(17) ?
    C19 C20 C21 F24 . . . . -178.07(10) ?
    C19 C20 C21 C22 . . . . 1.21(18) ?
    F24 C21 C22 C23 . . . . 177.17(10) ?
    C20 C21 C22 C23 . . . . -2.11(18) ?
    C21 C22 C23 C18 . . . . 0.67(17) ?
    C19 C18 C23 C22 . . . . 1.54(16) ?
    C4 C18 C23 C22 . . . . -177.13(10) ?
loop_
    _geom_hbond_atom_site_label_D
    _geom_hbond_atom_site_label_H
    _geom_hbond_atom_site_label_A
    _geom_hbond_site_symmetry_A
    _geom_hbond_distance_DH
    _geom_hbond_distance_HA
    _geom_hbond_distance_DA
    _geom_hbond_angle_DHA
    N25 H25A N15 1_545 0.85 2.18 2.9866(13) 158
    N25 H25B F24 2_544 0.86 2.44 3.0631(11) 130
data_global
_journal_date_recd_electronic     2012-01-30
_journal_date_accepted     2012-01-31
_journal_name_full     'Acta Crystallographica, Section E'
_journal_year     2012
_journal_volume     68
_journal_issue      3
_journal_page_first     o632
_journal_page_last     o632
_journal_paper_category     QO
_journal_paper_doi     10.1107/S1600536812004096
_journal_coeditor_code     BT5808
_publ_contact_author_name     'Stefan Laufer'
_publ_contact_author_address
;
Institute of Pharmacy
Department of Pharmaceutical and Medicinal Chemistry
Eberhard-Karls-University T\"ubingen
Auf der Morgenstelle 8
72076 T\"ubingen
Germany
;
_publ_contact_author_email     'stefan.laufer@uni-tuebingen.de'
_publ_contact_author_fax     '+497071295037'
_publ_contact_author_phone     '+4970712972459'
_publ_section_title
;
4-(4-Fluorophenyl)-1-phenyl-3-(pyridin-4-yl)-1<i>H</i>-pyrazol-5-amine
;
loop_
    _publ_author_name
    _publ_author_address
    'Abu Thaher, Bassam'
;
Faculty of Science
Chemistry Department
Islamic University of Gaza
Gaza Strip
Palestinian Territories
;
    'Koch, Pierre'
;
Institute of Pharmacy
Department of Pharmaceutical and Medicinal Chemistry
Eberhard Karls University T\"ubingen
Auf der Morgenstelle 8
72076 T\"ubingen
Germany
;
    'Schollmeyer, Dieter'
;
Department of Organic Chemistry
Johannes Gutenberg-University Mainz,
Duesbergweg 10-14
D-55099 Mainz
Germany
;
    'Laufer, Stefan'
;
Institute of Pharmacy
Department of Pharmaceutical and Medicinal Chemistry
Eberhard Karls University T\"ubingen
Auf der Morgenstelle 8
72076 T\"ubingen
Germany
;
