# Supplementary material for: 4-(4-Fluoro­phen­yl)-1-phenyl-3-(pyridin-4-yl)-1H-pyrazol-5-amine
Source: Acta Crystallogr Sect E Struct Rep Online. 2012 Feb 10;68(Pt 3):o632. doi: 10.1107/S1600536812004096 (PMC3295426; doi:10.1107/S1600536812004096)
Supplement: Supplementary file 2 [file e-68-0o632-Isup2.hkl]

# 
# h,k,l, Fc-squared, Fo-squared, sigma(Fo-squared) and status flag 
# 
data_I
_shelx_title ' ba504 in P2(1)/n' 
_shelx_refln_list_code          4 
_shelx_F_calc_maximum      285.67 
_exptl_crystal_F_000       688.00 
_reflns_d_resolution_high  0.6756 
 
loop_ 
 _symmetry_equiv_pos_as_xyz 
 'x, y, z' 
 '-x+1/2, y+1/2, -z+1/2' 
 '-x, -y, -z' 
 'x-1/2, -y-1/2, z-1/2' 
 
_cell_length_a    12.2408 
_cell_length_b    10.4427 
_cell_length_c    12.9099 
_cell_angle_alpha  90.000 
_cell_angle_beta  101.951 
_cell_angle_gamma  90.000 
 
_shelx_F_squared_multiplier     1.000 
 
loop_ 
 _refln_index_h 
 _refln_index_k 
 _refln_index_l 
 _refln_F_squared_calc 
 _refln_F_squared_meas 
 _refln_F_squared_sigma 
 _refln_observed_status 
   2   0   0       87.81      114.52      2.83 o 
   4   0   0    12648.06    13541.65    245.74 o 
   6   0   0     2022.94     2222.93     36.00 o 
   8   0   0      166.34      177.63      5.35 o 
  10   0   0       19.48       22.50      3.00 o 
  12   0   0       59.45       63.85      8.52 o 
  14   0   0       28.88       26.76      7.38 o 
  16   0   0        5.97       13.39     10.23 o 
   1   1   0     2102.12     2081.90     64.15 o 
   2   1   0      271.30      309.30      9.51 o 
   3   1   0     2091.54     2195.89     51.00 o 
   4   1   0     4448.49     4741.44     77.46 o 
   5   1   0      125.45      123.59      3.39 o 
   6   1   0      120.14      171.89      3.84 o 
   7   1   0      145.52      147.57      3.91 o 
   8   1   0       63.34       70.29      3.02 o 
   9   1   0       30.60       32.22      2.44 o 
  10   1   0        4.37        5.45      1.70 o 
  11   1   0       19.18       19.00      2.75 o 
  12   1   0        2.67        3.23      2.18 o 
  13   1   0       37.92       49.87      6.01 o 
  14   1   0        7.10        2.93      3.55 o 
  15   1   0       79.38       84.22      8.03 o 
  16   1   0        9.68       11.37      7.13 o 
  17   1   0       17.37       23.65      8.59 o 
   0   2   0      140.73      155.88      8.51 o 
   1   2   0     1290.31     1313.92     39.43 o 
   2   2   0     3619.56     3619.37    140.56 o 
   3   2   0    11659.13    11942.58    425.95 o 
   4   2   0     1356.43     1445.01     38.50 o 
   5   2   0     1156.79     1260.13     25.57 o 
   6   2   0       86.73       90.05      9.10 o 
   7   2   0      171.57      176.30      4.26 o 
   8   2   0      342.49      377.81      6.99 o 
   9   2   0      270.40      294.88      6.92 o 
  10   2   0        5.47        4.00      1.74 o 
  11   2   0       10.39        9.19      2.25 o 
  12   2   0       16.05       18.03      2.94 o 
  13   2   0       38.03       40.62      4.01 o 
  14   2   0       64.16       62.69      7.02 o 
  15   2   0       34.29       36.68      5.52 o 
  16   2   0        1.87        3.78      6.28 o 
  17   2   0        1.47       -2.87      6.51 o 
   1   3   0     1571.63     1520.90     33.59 o 
   2   3   0       22.96       24.23      1.25 o 
   3   3   0     6333.10     6584.53    228.77 o 
   4   3   0     1176.57     1158.08     48.70 o 
   5   3   0      351.74      362.57     14.19 o 
   6   3   0      276.97      259.09      8.45 o 
   7   3   0     1737.48     1791.15     54.21 o 
   8   3   0      149.01      155.96      4.35 o 
   9   3   0      554.67      619.08     10.27 o 
  10   3   0      269.52      304.18      7.86 o 
  11   3   0       49.14       62.90      3.77 o 
  12   3   0        2.81        3.14      2.06 o 
  13   3   0      283.22      286.34     14.86 o 
  14   3   0       20.28       25.83      5.54 o 
  15   3   0       16.93       12.80      4.84 o 
  16   3   0        0.05       -4.56      5.72 o 
  17   3   0        5.49        3.22      7.40 o 
   0   4   0        5.46        6.81      1.73 o 
   1   4   0      624.85      751.83     30.44 o 
   2   4   0       85.17       97.59      4.43 o 
   3   4   0      854.54      860.77     21.80 o 
   4   4   0      591.00      578.63     19.87 o 
   5   4   0       60.27       55.33      2.37 o 
   6   4   0      868.17      832.27     33.07 o 
   7   4   0        1.77        4.00      1.26 o 
   8   4   0      228.36      209.90      8.05 o 
   9   4   0       29.32       37.16      2.99 o 
  10   4   0      101.23       91.99      4.46 o 
  11   4   0        3.61        4.36      2.45 o 
  12   4   0       44.77       47.26      4.57 o 
  13   4   0      167.81      164.41      7.38 o 
  14   4   0       27.67       24.35      4.31 o 
  15   4   0       37.86       39.70      6.47 o 
  16   4   0        6.01        1.44      6.51 o 
  17   4   0       22.93       27.27      9.47 o 
   1   5   0     2012.62     2140.12     83.56 o 
   2   5   0      603.44      650.05     23.68 o 
   3   5   0      228.24      198.50      4.65 o 
   4   5   0     2330.04     2345.28     68.26 o 
   5   5   0      612.47      609.08     20.85 o 
   6   5   0     1685.72     1669.99     58.89 o 
   7   5   0       81.96       82.92      3.60 o 
   8   5   0      286.83      304.15      7.51 o 
   9   5   0      115.05      113.29      5.28 o 
  10   5   0      272.68      261.54      7.85 o 
  11   5   0        4.25        2.77      2.77 o 
  12   5   0       77.68       86.27      6.46 o 
  13   5   0       60.25       50.38      5.10 o 
  14   5   0        1.13       -2.31      3.01 o 
  15   5   0       11.36       15.82      5.24 o 
  16   5   0       31.73       33.68     10.05 o 
   0   6   0     2093.64     2147.74    127.30 o 
   1   6   0      171.45      185.69      7.59 o 
   2   6   0      633.55      618.95     15.24 o 
   3   6   0       94.63      105.14      3.34 o 
   4   6   0      125.36      104.47      3.43 o 
   5   6   0       95.53       82.31      3.41 o 
   6   6   0      792.18      855.41     22.07 o 
   7   6   0      617.32      633.19     17.95 o 
   8   6   0       98.65      115.49      5.23 o 
   9   6   0       24.36       25.13      3.28 o 
  10   6   0      112.93      115.46      5.84 o 
  11   6   0       35.36       44.24      5.00 o 
  12   6   0      161.60      163.95      8.20 o 
  13   6   0        9.97        7.35      3.40 o 
  14   6   0        0.13       -1.69      3.21 o 
  15   6   0       58.58       54.20      7.52 o 
  16   6   0      120.16      142.34     15.35 o 
   1   7   0      801.62      792.79     30.20 o 
   2   7   0       95.41       86.96      3.43 o 
   3   7   0      498.54      504.08     13.30 o 
   4   7   0        4.14        4.15      1.45 o 
   5   7   0       53.33       48.08      3.07 o 
   6   7   0       85.26       85.80      4.53 o 
   7   7   0      508.59      486.71     11.17 o 
   8   7   0       89.33       87.11      5.05 o 
   9   7   0       45.77       41.04      4.11 o 
  10   7   0       24.40       31.58      4.53 o 
  11   7   0       31.33       31.11      4.70 o 
  12   7   0       10.82        6.69      3.58 o 
  13   7   0       65.11       66.38      6.82 o 
  14   7   0        2.36        5.57      4.65 o 
  15   7   0      177.86      206.05     12.91 o 
   0   8   0      466.43      444.74     12.10 o 
   1   8   0      466.81      480.22     10.63 o 
   2   8   0        3.02        4.31      1.57 o 
   3   8   0      195.15      192.00      5.51 o 
   4   8   0      168.72      182.74      6.31 o 
   5   8   0      547.04      562.36     15.46 o 
   6   8   0       31.96       35.58      3.63 o 
   7   8   0        1.48        3.74      2.26 o 
   8   8   0      298.67      283.27      8.46 o 
   9   8   0       65.19       67.23      5.79 o 
  10   8   0        0.07       -1.67      2.67 o 
  11   8   0       20.35       21.97      4.54 o 
  12   8   0      232.35      242.43     13.08 o 
  13   8   0      127.95      134.99     11.45 o 
  14   8   0       75.84       83.97      8.77 o 
  15   8   0        5.79       13.20      8.17 o 
   1   9   0       85.24       83.50      3.75 o 
   2   9   0      544.57      423.25      7.87 o 
   3   9   0      363.40      310.26      9.19 o 
   4   9   0       11.20       10.52      2.42 o 
   5   9   0        0.00       -1.85      1.89 o 
   6   9   0      883.26      789.98     17.58 o 
   7   9   0      231.34      204.10      7.49 o 
   8   9   0        2.36        1.95      2.84 o 
   9   9   0       59.32       53.37      5.76 o 
  10   9   0       49.03       51.38      5.88 o 
  11   9   0       10.96        6.10      3.81 o 
  12   9   0       14.86        8.78      4.72 o 
  13   9   0       12.44       20.39      6.71 o 
  14   9   0       33.47       45.22     10.85 o 
   0  10   0     1091.61      878.08     17.40 o 
   1  10   0       78.26       68.02      3.79 o 
   2  10   0        0.58       -0.09      1.65 o 
   3  10   0       27.04       27.26      3.30 o 
   4  10   0        0.26        0.61      2.00 o 
   5  10   0       29.49       24.64      3.29 o 
   6  10   0       21.66       17.46      3.49 o 
   7  10   0      122.49      128.97      6.64 o 
   8  10   0      134.36      158.07      8.28 o 
   9  10   0        2.97        3.70      3.35 o 
  10  10   0        0.23       -3.12      3.12 o 
  11  10   0        4.15        5.11      4.65 o 
  12  10   0       10.86       17.41      6.59 o 
  13  10   0       14.74       17.65      8.78 o 
   1  11   0        6.28        5.02      2.17 o 
   2  11   0       26.77       20.69      3.07 o 
   3  11   0       80.43       66.52      4.51 o 
   4  11   0       21.21       27.52      3.67 o 
   5  11   0        0.70       -0.49      2.53 o 
   6  11   0        4.90        2.85      2.73 o 
   7  11   0       63.65       59.31      6.17 o 
   8  11   0        1.21        4.79      3.59 o 
   9  11   0       54.82       55.91      7.68 o 
  10  11   0       19.15       23.21      6.57 o 
  11  11   0        3.96        5.27      5.81 o 
  12  11   0        9.60        8.10      7.48 o 
   0  12   0       12.71        8.17      3.30 o 
   1  12   0        0.05        0.24      2.07 o 
   2  12   0       13.16       12.79      2.83 o 
   3  12   0       68.86       66.53      4.86 o 
   4  12   0        0.73        2.20      2.55 o 
   5  12   0        0.15       -2.13      2.70 o 
   6  12   0       33.44       46.94      5.98 o 
   7  12   0        6.43        5.80      3.79 o 
   8  12   0       33.59       40.16      6.48 o 
   9  12   0       75.59       94.16     10.62 o 
  10  12   0        0.92        1.57      6.41 o 
  11  12   0        0.29       -2.44      6.63 o 
   1  13   0        3.05        3.71      2.44 o 
   2  13   0       71.96       80.68      5.22 o 
   3  13   0        4.75        7.58      2.99 o 
   4  13   0       33.59       33.90      4.27 o 
   5  13   0       11.64        9.65      3.74 o 
   6  13   0        0.74       -1.42      4.58 o 
   7  13   0        5.83        5.96      5.41 o 
   8  13   0        6.92        7.22      5.90 o 
   9  13   0      114.42      124.16     14.63 o 
   0  14   0        2.28        1.25      6.09 o 
   1  14   0       86.38       91.45      8.67 o 
   2  14   0       58.28       61.17      6.28 o 
   3  14   0       87.80      118.35      7.80 o 
   4  14   0       63.88       77.52      8.55 o 
   5  14   0       15.54        8.81      5.27 o 
   6  14   0       99.81      117.17     10.13 o 
   7  14   0       36.39       32.43      8.00 o 
   1  15   0      706.02      761.19     27.37 o 
   2  15   0       24.38       37.44      6.48 o 
   3  15   0      122.89      149.43      9.94 o 
   4  15   0        5.28        8.22      6.22 o 
 -17   0   1        8.17        9.76      7.03 o 
 -15   0   1       80.34       88.96     14.61 o 
 -13   0   1       58.64       61.77     11.44 o 
 -11   0   1        7.69        5.67      2.47 o 
  -9   0   1      139.78      173.74      6.84 o 
  -7   0   1     5458.19     6292.07     30.34 o 
  -5   0   1     1086.82     1126.98     22.00 o 
  -3   0   1    81609.50    76683.33   2747.04 o 
  -1   0   1      395.97      388.92     39.46 o 
   1   0   1     3824.31     4058.32    172.67 o 
   3   0   1     1407.41     1526.15     25.87 o 
   5   0   1     5292.80     5583.30    347.37 o 
   7   0   1      122.26      123.66      4.43 o 
   9   0   1      948.12     1057.34     21.97 o 
  11   0   1       59.92       57.95      5.12 o 
  13   0   1       85.68       75.15      9.97 o 
  15   0   1       10.27        9.73      6.69 o 
  17   0   1       25.11       33.35     14.12 o 
 -17   1   1        1.09        0.15      4.93 o 
 -16   1   1        0.10       -1.40      4.59 o 
 -15   1   1        7.06        9.81      3.96 o 
 -14   1   1      142.26      157.29      9.11 o 
 -13   1   1       22.91       25.95      4.77 o 
 -12   1   1        0.01        0.15      2.07 o 
 -11   1   1      358.12      416.88      8.19 o 
 -10   1   1        0.33        1.48      1.40 o 
  -9   1   1       18.84       14.53      1.81 o 
  -8   1   1       38.43       34.65      2.11 o 
  -7   1   1        0.17        0.28      0.98 o 
  -6   1   1      526.64      575.35     10.11 o 
  -5   1   1       29.90       18.00      1.21 o 
  -4   1   1     9089.06     9867.46    165.06 o 
  -3   1   1    17582.45    17848.19    439.20 o 
  -2   1   1     3670.32     3815.35    181.14 o 
  -1   1   1        1.64        1.88      0.33 o 
   0   1   1     1706.45     1382.02    110.73 o 
   1   1   1      584.54      614.84      5.68 o 
   2   1   1      163.34      168.45      6.41 o 
   3   1   1     6604.83     7159.92    127.62 o 
   4   1   1     4245.59     4483.17     63.42 o 
   5   1   1        3.93        5.70      1.04 o 
   6   1   1      137.74      148.97      3.37 o 
   7   1   1      223.56      230.67      4.37 o 
   8   1   1      480.57      516.14      7.30 o 
   9   1   1        1.56        2.59      1.36 o 
  10   1   1        9.96       16.16      2.89 o 
  11   1   1       30.93       34.59      3.33 o 
  12   1   1       46.98       49.86      4.40 o 
  13   1   1       14.88        9.83      3.50 o 
  14   1   1       16.85       18.90      4.97 o 
  15   1   1        0.00       -2.75      3.79 o 
  16   1   1       28.02       40.55     15.58 o 
  17   1   1      123.00      120.51     20.45 o 
 -17   2   1       16.90       11.87      7.52 o 
 -16   2   1      101.19      101.37     12.39 o 
 -15   2   1        0.20        1.25      3.40 o 
 -14   2   1        7.70       10.73      3.70 o 
 -13   2   1        0.47       -0.54      2.49 o 
 -12   2   1        0.00       -0.56      1.80 o 
 -11   2   1      233.62      258.26      6.73 o 
 -10   2   1      192.37      209.84      6.29 o 
  -9   2   1        4.25        5.68      1.59 o 
  -8   2   1      722.00      803.41     19.97 o 
  -7   2   1      135.64      143.59      3.62 o 
  -6   2   1      134.27      139.70      3.62 o 
  -5   2   1       50.36       59.70      2.17 o 
  -4   2   1       31.51       28.42      2.03 o 
  -3   2   1     3588.73     3987.71    109.14 o 
  -2   2   1     3176.09     3335.86     95.76 o 
  -1   2   1     1427.67     1308.29     59.29 o 
   0   2   1    11994.05    10918.96    523.72 o 
   1   2   1     6874.48     7041.67    188.03 o 
   2   2   1     1252.94     1226.60     42.99 o 
   3   2   1      927.37      927.43     29.22 o 
   4   2   1      238.87      261.04      7.35 o 
   5   2   1     1275.03     1440.75     35.04 o 
   6   2   1     3422.18     3551.70     87.75 o 
   7   2   1      283.40      289.78      6.93 o 
   8   2   1       76.24       78.86      3.28 o 
   9   2   1       63.37       81.34      3.51 o 
  10   2   1       77.97       87.16      4.34 o 
  11   2   1      154.47      148.26      6.15 o 
  12   2   1       48.89       41.52      6.73 o 
  13   2   1      130.47      143.18      6.26 o 
  14   2   1       55.82       59.18      5.98 o 
  15   2   1       15.90       14.80      4.99 o 
  16   2   1       29.22       29.58      8.78 o 
  17   2   1        0.22       -5.72      5.72 o 
 -17   3   1        0.21        2.44      6.97 o 
 -16   3   1       48.57       55.46     10.36 o 
 -15   3   1        0.91        1.48      4.03 o 
 -14   3   1        8.39       11.30      4.28 o 
 -13   3   1        1.05       -1.67      2.10 o 
 -12   3   1      157.03      164.41     10.96 o 
 -11   3   1       95.21       93.84      4.56 o 
 -10   3   1       22.56       21.64      2.64 o 
  -9   3   1       16.30       15.72      2.22 o 
  -8   3   1      290.92      306.96     11.63 o 
  -7   3   1      137.77      136.13      5.46 o 
  -6   3   1     2928.37     3003.68    125.26 o 
  -5   3   1      260.72      244.64      6.84 o 
  -4   3   1      754.88      763.45     18.77 o 
  -3   3   1       94.85       97.72      4.00 o 
  -2   3   1     8395.50     8196.91    219.76 o 
  -1   3   1      570.81      589.12     16.07 o 
   0   3   1        5.33        0.94      0.70 o 
   1   3   1      471.51      457.73     17.83 o 
   2   3   1     4249.46     4221.41    123.42 o 
   3   3   1      108.87      143.60      5.95 o 
   4   3   1     3305.05     3310.21     99.78 o 
   5   3   1        5.06        5.38      1.27 o 
   6   3   1        3.07        1.26      1.09 o 
   7   3   1      168.97      179.52      4.57 o 
   8   3   1      150.54      161.12      4.87 o 
   9   3   1        7.09        7.52      2.07 o 
  10   3   1        6.78        9.43      2.33 o 
  11   3   1       42.71       38.13      3.55 o 
  12   3   1        0.74        2.76      2.32 o 
  13   3   1       15.26       12.20      3.02 o 
  14   3   1       39.70       38.02      4.77 o 
  15   3   1       31.37       25.67      5.88 o 
  16   3   1        6.91       10.40     10.35 o 
  17   3   1        2.79        2.83      8.16 o 
 -17   4   1       46.45       45.43     10.66 o 
 -16   4   1        0.28       -0.46      6.11 o 
 -15   4   1        0.09       -2.82      3.70 o 
 -14   4   1        0.66        0.14      2.94 o 
 -13   4   1      200.99      201.36      8.21 o 
 -12   4   1       55.98       59.34      5.39 o 
 -11   4   1        4.91        5.17      2.34 o 
 -10   4   1       13.43       14.61      2.44 o 
  -9   4   1        8.05        3.55      1.70 o 
  -8   4   1       75.59       77.27      3.56 o 
  -7   4   1       86.05       97.96      3.94 o 
  -6   4   1      532.43      549.40     11.46 o 
  -5   4   1      596.98      638.97     21.53 o 
  -4   4   1     3310.22     3375.14     92.30 o 
  -3   4   1        6.27       12.30      1.22 o 
  -2   4   1      157.63      185.85      4.52 o 
  -1   4   1       41.31       55.02      2.55 o 
   0   4   1     1071.49     1119.77     41.01 o 
   1   4   1     2556.17     2295.98    191.61 o 
   2   4   1     1333.51     1437.90     44.70 o 
   3   4   1     1221.79     1334.69     41.36 o 
   4   4   1      116.33      166.59      4.61 o 
   5   4   1      506.37      486.10     18.54 o 
   6   4   1      898.37      862.99     31.05 o 
   7   4   1       13.61       13.50      1.69 o 
   8   4   1        9.44        7.90      1.83 o 
   9   4   1      309.30      329.82      9.78 o 
  10   4   1      456.15      466.70      9.32 o 
  11   4   1      645.21      649.97     11.43 o 
  12   4   1       15.44       13.42      2.99 o 
  13   4   1       43.42       46.20      4.96 o 
  14   4   1        7.46        4.34      3.30 o 
  15   4   1        7.02       11.54      7.14 o 
  16   4   1      107.89      122.74     14.20 o 
 -16   5   1       26.66       24.43      8.77 o 
 -15   5   1        0.04        2.33      4.80 o 
 -14   5   1        0.77        0.83      2.94 o 
 -13   5   1       48.73       44.18      5.47 o 
 -12   5   1        0.03       -2.63      2.63 o 
 -11   5   1      150.52      158.99      7.38 o 
 -10   5   1      193.77      186.47      7.42 o 
  -9   5   1      133.41      127.03      5.32 o 
  -8   5   1      363.09      373.01      9.55 o 
  -7   5   1       78.15       90.14      3.68 o 
  -6   5   1        0.36       -0.89      0.89 o 
  -5   5   1     1114.21     1151.42     31.17 o 
  -4   5   1       10.97        9.40      1.24 o 
  -3   5   1     1499.76     1508.22     36.38 o 
  -2   5   1     1128.39     1149.12     32.21 o 
  -1   5   1        2.58        3.53      1.06 o 
   0   5   1       17.84       17.80      1.52 o 
   1   5   1      347.45      302.20     28.97 o 
   2   5   1     2197.10     2359.59     76.95 o 
   3   5   1     1545.55     1664.17     51.70 o 
   4   5   1       20.44       28.72      2.05 o 
   5   5   1       69.62       58.11      2.92 o 
   6   5   1       39.29       50.94      2.89 o 
   7   5   1       34.89       31.09      2.51 o 
   8   5   1       75.84       94.03      4.74 o 
   9   5   1        0.07        0.06      1.98 o 
  10   5   1      406.46      406.87      9.79 o 
  11   5   1       30.53       27.16      3.46 o 
  12   5   1       20.69       12.59      3.38 o 
  13   5   1       24.26       22.15      4.25 o 
  14   5   1       16.77       30.27      4.85 o 
  15   5   1       13.45       14.21      5.22 o 
  16   5   1       11.57        6.44      7.40 o 
 -16   6   1        6.97        8.26      7.32 o 
 -15   6   1      107.36       93.11      8.64 o 
 -14   6   1       28.59       33.10      4.95 o 
 -13   6   1       21.15       13.61      4.09 o 
 -12   6   1      120.05      117.06      7.26 o 
 -11   6   1       78.70       65.10      5.68 o 
 -10   6   1      280.54      310.27      9.72 o 
  -9   6   1      477.20      497.69     11.55 o 
  -8   6   1       17.88       16.83      2.67 o 
  -7   6   1      189.62      198.35      6.12 o 
  -6   6   1      136.53      129.09      4.82 o 
  -5   6   1       63.09       66.42      2.70 o 
  -4   6   1       20.07       25.14      1.80 o 
  -3   6   1        3.98        5.78      1.13 o 
  -2   6   1       21.30       18.74      1.63 o 
  -1   6   1      340.06      349.28     15.66 o 
   0   6   1       54.13       56.17      2.38 o 
   1   6   1      975.85     1082.31     36.00 o 
   2   6   1      637.85      644.91     19.71 o 
   3   6   1      543.47      571.98     15.83 o 
   4   6   1     1469.14     1441.12     44.51 o 
   5   6   1        7.25        8.34      1.70 o 
   6   6   1       25.97       31.55      2.58 o 
   7   6   1      476.48      460.35     11.32 o 
   8   6   1       17.09       11.85      2.65 o 
   9   6   1      146.91      154.38      6.32 o 
  10   6   1        4.60        7.89      2.72 o 
  11   6   1      256.28      261.37      8.68 o 
  12   6   1       43.04       32.39      4.52 o 
  13   6   1      118.03      122.30      7.37 o 
  14   6   1        3.91        1.69      4.14 o 
  15   6   1       24.65       31.93      6.62 o 
  16   6   1      178.31      192.51     21.91 o 
 -15   7   1       87.55       94.84      9.05 o 
 -14   7   1      110.02      100.92     10.42 o 
 -13   7   1       17.22       18.76      4.67 o 
 -12   7   1        0.43        1.06      3.26 o 
 -11   7   1      123.01      132.10      7.50 o 
 -10   7   1      190.32      192.20      8.25 o 
  -9   7   1      317.08      331.86     11.93 o 
  -8   7   1        0.86        1.94      2.12 o 
  -7   7   1       89.57       94.58      4.89 o 
  -6   7   1      119.37      121.76      5.05 o 
  -5   7   1        0.00       -0.60      1.57 o 
  -4   7   1      809.15      784.63     15.03 o 
  -3   7   1      196.27      201.40      7.40 o 
  -2   7   1      162.78      163.55      6.51 o 
  -1   7   1      118.56      118.07      3.49 o 
   0   7   1      314.25      330.80     11.53 o 
   1   7   1        0.24        0.94      0.99 o 
   2   7   1       59.15       65.13      2.88 o 
   3   7   1       23.50       29.06      2.22 o 
   4   7   1        4.45        1.72      1.42 o 
   5   7   1      324.29      327.50     10.16 o 
   6   7   1       91.06       90.63      4.75 o 
   7   7   1      374.99      334.14      8.52 o 
   8   7   1        8.60        6.33      2.48 o 
   9   7   1      147.86      134.88      6.22 o 
  10   7   1      121.06      115.60      6.23 o 
  11   7   1        2.88       -0.41      2.82 o 
  12   7   1      160.39      147.30      7.81 o 
  13   7   1        1.24       -2.23      3.15 o 
  14   7   1        8.38        9.13      5.03 o 
  15   7   1      161.63      192.10     11.96 o 
 -15   8   1       47.26       33.09     10.23 o 
 -14   8   1       23.32       24.88      7.21 o 
 -13   8   1       14.72       10.38      4.77 o 
 -12   8   1       66.92       73.42      6.76 o 
 -11   8   1       60.02       55.69      5.95 o 
 -10   8   1       20.51       19.14      4.01 o 
  -9   8   1       72.16       74.03      5.90 o 
  -8   8   1      720.73      768.14     23.96 o 
  -7   8   1      109.98       95.21      5.22 o 
  -6   8   1      355.98      361.41      8.63 o 
  -5   8   1       25.94       19.88      2.67 o 
  -4   8   1      181.95      175.75      5.06 o 
  -3   8   1      146.94      149.73      4.61 o 
  -2   8   1      546.23      518.86     12.78 o 
  -1   8   1      112.55      116.59      4.10 o 
   0   8   1      385.09      385.05     10.79 o 
   1   8   1      211.89      200.90     13.72 o 
   2   8   1      143.71      133.92      5.54 o 
   3   8   1       29.25       28.47      2.61 o 
   4   8   1      113.71       99.43      4.04 o 
   5   8   1      120.28      104.91      5.86 o 
   6   8   1       35.40       47.51      4.10 o 
   7   8   1        0.26       -0.97      1.94 o 
   8   8   1       31.91       30.04      3.85 o 
   9   8   1       10.51       15.57      3.37 o 
  10   8   1       11.46       10.00      3.71 o 
  11   8   1      182.42      176.79      8.90 o 
  12   8   1        7.22        8.78      3.79 o 
  13   8   1       73.31       88.69      8.64 o 
  14   8   1       39.45       46.42      7.57 o 
 -14   9   1       30.08       37.04     10.12 o 
 -13   9   1       76.83       93.08     10.25 o 
 -12   9   1       10.90       17.36      5.21 o 
 -11   9   1      105.64      121.81      8.05 o 
 -10   9   1      137.01      136.80      8.04 o 
  -9   9   1      601.22      601.40     20.13 o 
  -8   9   1       60.88       52.72      5.39 o 
  -7   9   1       50.82       49.53      5.00 o 
  -6   9   1       33.93       27.69      3.58 o 
  -5   9   1      294.73      258.50      8.05 o 
  -4   9   1        0.16        0.80      1.78 o 
  -3   9   1        0.58        0.65      1.61 o 
  -2   9   1       35.29       41.41      3.13 o 
  -1   9   1      181.19      129.24      4.80 o 
   0   9   1       57.05       59.92      3.38 o 
   1   9   1      338.39      307.09     20.96 o 
   2   9   1      144.40      146.61      6.68 o 
   3   9   1     1367.35     1156.27     27.05 o 
   4   9   1      683.22      582.71     15.87 o 
   5   9   1      117.35      106.45      5.57 o 
   6   9   1        0.02       -0.95      2.18 o 
   7   9   1      249.61      240.11      8.16 o 
   8   9   1       60.26       66.09      5.19 o 
   9   9   1        5.26        5.69      3.44 o 
  10   9   1      108.06      102.73      7.52 o 
  11   9   1      119.40      110.15      8.07 o 
  12   9   1      145.73      169.67     12.45 o 
  13   9   1        1.84       -0.99      4.65 o 
  14   9   1       41.64       52.38     11.52 o 
 -13  10   1       19.42       12.78      7.92 o 
 -12  10   1       26.17       32.66      7.68 o 
 -11  10   1      218.24      253.78     12.28 o 
 -10  10   1        0.05       -2.19      3.11 o 
  -9  10   1       15.83       12.73      3.97 o 
  -8  10   1      137.49      137.79      7.90 o 
  -7  10   1        0.29       -0.15      2.81 o 
  -6  10   1       13.96       11.92      3.04 o 
  -5  10   1       58.23       60.92      4.45 o 
  -4  10   1      128.15      117.21      5.41 o 
  -3  10   1      147.78      110.54      5.08 o 
  -2  10   1       43.88       43.28      3.28 o 
  -1  10   1        2.24        0.59      1.58 o 
   0  10   1       21.84       18.24      2.52 o 
   1  10   1      147.46       72.08      8.99 o 
   2  10   1       36.68       26.83      2.81 o 
   3  10   1       64.47       52.62      3.74 o 
   4  10   1      116.48      113.04      5.55 o 
   5  10   1        8.54        4.24      2.54 o 
   6  10   1      233.50      207.03      8.52 o 
   7  10   1       61.24       51.87      4.88 o 
   8  10   1        1.33        0.49      2.71 o 
   9  10   1        2.66        2.45      3.26 o 
  10  10   1       48.11       64.63      6.74 o 
  11  10   1        6.91        4.09      5.00 o 
  12  10   1       35.46       37.96      8.14 o 
  13  10   1       10.93       18.40      9.18 o 
 -12  11   1        1.16        2.25      7.06 o 
 -11  11   1       20.81       29.84      7.35 o 
 -10  11   1        5.22        0.18      4.19 o 
  -9  11   1       28.74       23.48      5.00 o 
  -8  11   1       14.38       19.03      4.58 o 
  -7  11   1       11.18       12.29      3.79 o 
  -6  11   1      117.18      121.75      7.50 o 
  -5  11   1        0.16       -0.07      2.20 o 
  -4  11   1        8.28        5.37      2.39 o 
  -3  11   1      291.10      276.01      8.88 o 
  -2  11   1       13.18        9.19      2.53 o 
  -1  11   1        0.50        1.04      1.80 o 
   0  11   1      122.60      100.82      4.44 o 
   1  11   1       63.58       52.22      5.20 o 
   2  11   1       31.31       27.30      3.10 o 
   3  11   1       10.29        5.78      2.56 o 
   4  11   1      223.75      195.45      7.17 o 
   5  11   1        1.96        5.38      2.91 o 
   6  11   1       41.78       50.37      5.13 o 
   7  11   1       17.24       15.85      3.74 o 
   8  11   1        3.07       -0.60      3.11 o 
   9  11   1        2.21        1.41      3.55 o 
  10  11   1       37.39       37.58      7.84 o 
  11  11   1       46.29       52.86      9.12 o 
  12  11   1        1.22        2.80      6.80 o 
 -11  12   1        0.02       -4.31      6.59 o 
 -10  12   1        5.72        3.30      5.60 o 
  -9  12   1       36.58       42.79      7.96 o 
  -8  12   1        5.11        2.43      3.95 o 
  -7  12   1       26.82       33.97      5.45 o 
  -6  12   1        8.74       14.24      4.08 o 
  -5  12   1        3.96        4.02      2.86 o 
  -4  12   1        5.33        4.15      2.55 o 
  -3  12   1      229.80      222.87      8.18 o 
  -2  12   1        0.39        2.52      2.14 o 
  -1  12   1       29.13       24.49      3.41 o 
   0  12   1        0.23       -0.11      1.93 o 
   1  12   1       30.45       25.99      3.19 o 
   2  12   1        1.15        0.11      2.25 o 
   3  12   1        0.56        1.67      2.38 o 
   4  12   1       20.07       16.35      3.46 o 
   5  12   1      102.98       95.50      6.55 o 
   6  12   1        1.46       -1.76      2.73 o 
   7  12   1       32.37       30.07      5.29 o 
   8  12   1       36.69       36.75      7.61 o 
   9  12   1       21.27       28.72      7.43 o 
  10  12   1        0.99       -1.01      6.76 o 
  -9  13   1        1.14       -0.90      6.10 o 
  -8  13   1       24.42       33.24      7.78 o 
  -7  13   1        0.35        1.25      4.90 o 
  -6  13   1      111.95      114.24      8.38 o 
  -5  13   1       28.24       26.13      4.38 o 
  -4  13   1        3.33        2.98      3.12 o 
  -3  13   1        0.14        0.76      2.46 o 
  -2  13   1       16.98       12.11      3.00 o 
  -1  13   1        4.07        3.06      2.53 o 
   0  13   1        3.96        3.46      2.46 o 
   1  13   1        6.82        2.24      2.55 o 
   2  13   1        5.20        7.96      2.98 o 
   3  13   1       31.54       35.98      4.24 o 
   4  13   1      194.12      187.37      7.54 o 
   5  13   1       26.30       26.51      4.34 o 
   6  13   1      105.36      111.81     10.76 o 
   7  13   1       72.47       91.13     10.48 o 
   8  13   1       10.31        4.50      5.59 o 
   9  13   1       72.04       88.67     13.41 o 
  -7  14   1        8.85        8.39      6.55 o 
  -6  14   1        2.31        5.57      4.95 o 
  -5  14   1      230.51      253.71     13.11 o 
  -4  14   1       82.79       93.93      8.04 o 
  -3  14   1       25.76       22.05      5.20 o 
  -2  14   1       26.30       31.03      5.11 o 
  -1  14   1        6.79        5.04      4.38 o 
   0  14   1       12.70       17.53      5.32 o 
   1  14   1       25.77       33.91      5.78 o 
   2  14   1       76.24       87.93      7.02 o 
   3  14   1       26.71       27.60      5.45 o 
   4  14   1      106.77      128.80      8.90 o 
   5  14   1      215.16      237.48     12.80 o 
   6  14   1        7.80        5.94      5.31 o 
   7  14   1       37.46       42.95     10.93 o 
  -4  15   1      168.57      194.75     13.49 o 
  -3  15   1        8.17       12.07      5.12 o 
  -2  15   1      457.10      489.48     20.38 o 
  -1  15   1       52.02       60.00      8.24 o 
   0  15   1      140.17      146.45     10.84 o 
   1  15   1        7.99        4.74      5.10 o 
   2  15   1      136.80      179.79     10.53 o 
   3  15   1       78.28       87.61      8.43 o 
 -18   0   2       60.02       49.91     15.83 o 
 -16   0   2       44.43       29.89      6.87 o 
 -14   0   2       89.03       87.69     10.33 o 
 -12   0   2        6.80        7.30      4.48 o 
 -10   0   2       43.08       48.23      3.84 o 
  -8   0   2     2991.67     3301.08     43.80 o 
  -6   0   2     2730.44     3024.97    122.42 o 
  -4   0   2     1180.04     1165.25     76.60 o 
  -2   0   2    13629.37    12964.86   1474.70 o 
   0   0   2     4925.76     4816.92    365.66 o 
   2   0   2    20587.33    20694.42    679.45 o 
   4   0   2      459.44      481.23     20.91 o 
   6   0   2     5135.29     5579.69     52.47 o 
   8   0   2      111.54      104.06      7.28 o 
  10   0   2      701.99      716.04     22.49 o 
  12   0   2      324.60      323.69     13.15 o 
  14   0   2       53.08       44.68      9.12 o 
  16   0   2       35.55       38.22     14.61 o 
 -17   1   2       38.42       35.55      6.67 o 
 -16   1   2        5.52        3.31      3.71 o 
 -15   1   2        0.32        2.74      3.24 o 
 -14   1   2       22.18       22.65      4.18 o 
 -13   1   2        7.29        5.61      3.02 o 
 -12   1   2        6.86       11.96      3.39 o 
 -11   1   2        8.48        9.07      2.65 o 
 -10   1   2      108.29      123.52      5.45 o 
  -9   1   2       73.61       88.12      3.33 o 
  -8   1   2       94.85       91.44      2.92 o 
  -7   1   2     3406.80     4002.56     66.67 o 
  -6   1   2       97.90      108.01      3.19 o 
  -5   1   2     2696.82     2937.80    113.67 o 
  -4   1   2       13.42        7.64      0.91 o 
  -3   1   2     2076.46     2044.80    113.12 o 
  -2   1   2     2229.17     2292.37    169.75 o 
  -1   1   2      369.35      329.28      8.47 o 
   0   1   2     4353.94     4259.31    126.35 o 
   1   1   2     3954.69     4283.09    114.38 o 
   2   1   2     3252.65     3507.67     77.95 o 
   3   1   2     2577.94     2803.55     35.82 o 
   4   1   2      401.30      446.16      6.62 o 
   5   1   2      995.64     1048.85     17.51 o 
   6   1   2      237.23      258.73      4.94 o 
   7   1   2      217.81      188.86      4.23 o 
   8   1   2       24.25       26.33      2.17 o 
   9   1   2       67.32       65.46      3.22 o 
  10   1   2        8.19        6.93      1.85 o 
  11   1   2        9.19        5.65      2.23 o 
  12   1   2       22.23       16.59      3.32 o 
  13   1   2        4.08        2.99      3.10 o 
  14   1   2       36.90       41.83      5.57 o 
  15   1   2       80.54       70.25      8.05 o 
  16   1   2        0.09        1.14      6.36 o 
  17   1   2        5.16        5.08      7.31 o 
 -17   2   2        7.09        8.41      7.05 o 
 -16   2   2       17.22       14.51      4.91 o 
 -15   2   2        0.78       -1.60      3.09 o 
 -14   2   2      123.63      137.25      8.03 o 
 -13   2   2       15.07       13.60      3.43 o 
 -12   2   2       28.63       26.51      3.49 o 
 -11   2   2      132.88      147.83      7.20 o 
 -10   2   2        9.41       10.43      2.07 o 
  -9   2   2      127.09      146.48      5.40 o 
  -8   2   2      104.52      102.85      3.46 o 
  -7   2   2      639.46      705.10     20.92 o 
  -6   2   2      736.50      821.40     27.37 o 
  -5   2   2      462.27      481.65     24.40 o 
  -4   2   2       56.66       69.53      5.08 o 
  -3   2   2      103.98       92.88      5.03 o 
  -2   2   2       79.35       76.12      1.83 o 
  -1   2   2     1263.54     1247.49     48.26 o 
   0   2   2     1381.10     1345.47     37.41 o 
   1   2   2        7.38        7.28      0.98 o 
   2   2   2      360.05      393.93      8.87 o 
   3   2   2     2547.88     2682.92     58.71 o 
   4   2   2       38.06       48.80      2.07 o 
   5   2   2      554.64      618.67     11.88 o 
   6   2   2       83.20       82.35      2.84 o 
   7   2   2      121.97      128.83      3.63 o 
   8   2   2      380.45      383.07      9.17 o 
   9   2   2       14.82       15.17      2.18 o 
  10   2   2       32.61       38.15      3.11 o 
  11   2   2       56.46       56.34      4.16 o 
  12   2   2       84.01       81.46      5.47 o 
  13   2   2       53.41       52.81      5.68 o 
  14   2   2       60.81       70.39      6.53 o 
  15   2   2      159.82      146.22     11.84 o 
  16   2   2       13.88       21.42      8.44 o 
  17   2   2       41.47       31.63      9.91 o 
 -17   3   2        5.24       -0.08      6.54 o 
 -16   3   2        1.86        0.52      5.48 o 
 -15   3   2       49.00       43.40      6.35 o 
 -14   3   2       45.24       41.10      5.13 o 
 -13   3   2        1.44        1.42      2.51 o 
 -12   3   2       18.71       15.09      3.03 o 
 -11   3   2       26.17       30.74      3.42 o 
 -10   3   2       29.49       32.49      3.28 o 
  -9   3   2       27.94       29.47      2.62 o 
  -8   3   2       10.90        9.87      1.74 o 
  -7   3   2       59.79       59.13      2.79 o 
  -6   3   2        0.06        0.35      1.04 o 
  -5   3   2     4854.60     5015.10    166.87 o 
  -4   3   2      241.50      221.18     10.00 o 
  -3   3   2        4.06        1.77      0.59 o 
  -2   3   2      891.82      932.10     29.71 o 
  -1   3   2       17.47       12.76      1.12 o 
   0   3   2       37.48       24.01      2.69 o 
   1   3   2     1502.73     1396.25     44.31 o 
   2   3   2       51.66       60.92      4.68 o 
   3   3   2      616.11      676.32     19.90 o 
   4   3   2       41.04       51.94      2.25 o 
   5   3   2     1694.26     1750.40     42.00 o 
   6   3   2       11.98        7.86      1.50 o 
   7   3   2       14.44        8.85      1.63 o 
   8   3   2       23.51       22.79      2.33 o 
   9   3   2       38.74       39.63      2.94 o 
  10   3   2      250.79      266.91      7.20 o 
  11   3   2        3.57        3.02      2.24 o 
  12   3   2        1.81       -0.52      2.20 o 
  13   3   2       44.07       47.85      4.56 o 
  14   3   2        4.43        1.07      3.13 o 
  15   3   2        0.01       -2.25      5.48 o 
  16   3   2       66.94       70.51     12.13 o 
 -17   4   2        0.86       -4.14      9.01 o 
 -16   4   2        5.20        4.46      6.36 o 
 -15   4   2       15.77       12.83      4.82 o 
 -14   4   2       16.94       15.63      3.67 o 
 -13   4   2       56.22       60.31      5.63 o 
 -12   4   2        1.26       -0.17      2.36 o 
 -11   4   2      185.40      190.04      6.78 o 
 -10   4   2      100.21       98.13      4.91 o 
  -9   4   2      433.48      452.77     10.93 o 
  -8   4   2      362.55      389.48     10.28 o 
  -7   4   2      172.04      191.10      5.14 o 
  -6   4   2        0.97        3.89      1.30 o 
  -5   4   2     1166.89     1219.78     42.75 o 
  -4   4   2       12.22       16.89      1.16 o 
  -3   4   2        8.13        7.06      0.99 o 
  -2   4   2      167.99      160.32      4.54 o 
  -1   4   2     1090.63     1101.88     32.05 o 
   0   4   2        0.07        2.61      0.83 o 
   1   4   2       20.75       20.05      1.42 o 
   2   4   2      236.48      229.16      8.25 o 
   3   4   2      514.80      512.86     12.50 o 
   4   4   2      162.07      144.03      4.17 o 
   5   4   2        1.34        3.40      1.21 o 
   6   4   2        0.01        1.39      1.27 o 
   7   4   2      154.83      140.02      4.44 o 
   8   4   2      990.16      963.64     25.94 o 
   9   4   2        0.87        0.12      1.72 o 
  10   4   2       54.72       59.43      4.19 o 
  11   4   2       12.12        9.94      2.77 o 
  12   4   2        5.91        4.28      2.51 o 
  13   4   2       79.45       89.85      5.74 o 
  14   4   2        7.36        8.48      3.65 o 
  15   4   2       69.48       66.77     11.36 o 
  16   4   2       16.09       10.32      7.90 o 
 -16   5   2        5.76        0.00      9.25 o 
 -15   5   2       15.80        6.68      5.22 o 
 -14   5   2        6.85        6.78      3.78 o 
 -13   5   2      131.26      150.97      8.03 o 
 -12   5   2      144.83      159.75      8.27 o 
 -11   5   2        3.81        5.22      2.88 o 
 -10   5   2        1.15        1.34      2.09 o 
  -9   5   2       78.48       95.87      4.71 o 
  -8   5   2      103.68      111.46      4.13 o 
  -7   5   2      256.01      250.17      6.82 o 
  -6   5   2      332.57      349.48     12.12 o 
  -5   5   2      377.42      394.18      9.69 o 
  -4   5   2        0.03       -0.57      0.78 o 
  -3   5   2      248.88      276.75      8.25 o 
  -2   5   2      419.74      471.09     14.55 o 
  -1   5   2     2832.41     3026.65     85.83 o 
   0   5   2     2280.42     2319.32     77.45 o 
   1   5   2       12.68       12.29      1.36 o 
   2   5   2       21.97       33.64      1.91 o 
   3   5   2      471.52      522.39     17.79 o 
   4   5   2      399.15      380.09      9.07 o 
   5   5   2      212.43      204.68      5.35 o 
   6   5   2      215.90      214.95      7.30 o 
   7   5   2      978.09      927.33     35.56 o 
   8   5   2      289.25      288.92      7.78 o 
   9   5   2       40.75       30.34      3.34 o 
  10   5   2       13.25       12.74      2.81 o 
  11   5   2       48.23       41.12      4.05 o 
  12   5   2       24.21       19.65      3.48 o 
  13   5   2       28.08       26.25      4.43 o 
  14   5   2       47.38       49.35      5.72 o 
  15   5   2        0.87        0.09      4.59 o 
  16   5   2        5.03        7.95      7.66 o 
 -16   6   2        2.11        9.50     10.47 o 
 -15   6   2        0.78       -1.22      4.30 o 
 -14   6   2       28.47       27.22      5.00 o 
 -13   6   2      384.20      401.39     12.43 o 
 -12   6   2        2.07       -0.54      2.94 o 
 -11   6   2       53.92       49.14      5.09 o 
 -10   6   2       58.06       57.23      5.03 o 
  -9   6   2      227.03      222.14      7.81 o 
  -8   6   2      267.45      268.68     10.84 o 
  -7   6   2      242.09      244.34      6.00 o 
  -6   6   2     1540.04     1582.20     44.01 o 
  -5   6   2       22.32       16.35      1.56 o 
  -4   6   2       46.37       43.80      2.17 o 
  -3   6   2      124.90      112.68      3.56 o 
  -2   6   2     1230.06     1273.14     44.03 o 
  -1   6   2      121.35      143.09      4.63 o 
   0   6   2      260.28      274.47     10.80 o 
   1   6   2      634.81      662.38     25.52 o 
   2   6   2      439.88      462.00     14.94 o 
   3   6   2        3.15        3.68      1.20 o 
   4   6   2       15.25       12.58      1.76 o 
   5   6   2      114.93      123.40      5.13 o 
   6   6   2      346.56      341.55     11.92 o 
   7   6   2        7.24        8.69      2.43 o 
   8   6   2      116.65      118.79      5.52 o 
   9   6   2      262.13      254.30      8.02 o 
  10   6   2       26.83       25.14      3.48 o 
  11   6   2       14.65       11.90      3.04 o 
  12   6   2       40.53       35.52      4.25 o 
  13   6   2       97.06       99.37      7.05 o 
  14   6   2       37.64       37.43      6.64 o 
  15   6   2        6.11        6.66      5.29 o 
 -16   7   2        0.70        3.41     10.71 o 
 -15   7   2       55.30       56.32     10.92 o 
 -14   7   2        0.28        1.34      4.20 o 
 -13   7   2       96.95       95.15      7.36 o 
 -12   7   2       93.61      101.77      7.21 o 
 -11   7   2        1.08        0.96      2.81 o 
 -10   7   2       63.22       60.44      5.38 o 
  -9   7   2      144.93      132.16      6.83 o 
  -8   7   2       50.31       46.50      4.48 o 
  -7   7   2      382.35      395.69     11.79 o 
  -6   7   2      190.54      199.15      6.10 o 
  -5   7   2       19.30       16.60      2.33 o 
  -4   7   2      422.51      404.26      9.50 o 
  -3   7   2      495.16      508.65     17.13 o 
  -2   7   2      257.60      266.99      8.30 o 
  -1   7   2        6.96       11.75      1.62 o 
   0   7   2       31.68       33.91      2.22 o 
   1   7   2      318.32      314.02      8.67 o 
   2   7   2       45.85       34.03      2.36 o 
   3   7   2      207.35      192.82      5.39 o 
   4   7   2      834.05      769.92     29.44 o 
   5   7   2      616.09      578.87     16.73 o 
   6   7   2        7.80        7.63      2.33 o 
   7   7   2      296.02      292.04      8.49 o 
   8   7   2      147.47      134.13      6.09 o 
   9   7   2      518.76      497.62     12.32 o 
  10   7   2       11.30       12.49      3.16 o 
  11   7   2        5.20        6.64      2.91 o 
  12   7   2        4.40        4.42      3.24 o 
  13   7   2      182.40      201.48      9.19 o 
  14   7   2        9.11        3.95      4.71 o 
  15   7   2        2.16       -0.05      4.79 o 
 -15   8   2       20.70       24.46      9.20 o 
 -14   8   2       83.81      100.39     13.24 o 
 -13   8   2        3.55        2.10      3.70 o 
 -12   8   2       72.47       72.90      6.74 o 
 -11   8   2      484.17      510.00     16.39 o 
 -10   8   2      305.47      284.68     10.11 o 
  -9   8   2      150.52      156.35      7.52 o 
  -8   8   2        0.61        2.98      2.63 o 
  -7   8   2      369.64      369.61     16.28 o 
  -6   8   2       13.01       10.25      2.41 o 
  -5   8   2       12.03       12.59      2.30 o 
  -4   8   2       46.00       40.81      3.25 o 
  -3   8   2       38.16       33.19      2.66 o 
  -2   8   2      254.75      280.83      8.10 o 
  -1   8   2       42.40       35.32      2.37 o 
   0   8   2       87.15      100.62      4.21 o 
   1   8   2        7.57        6.85      1.60 o 
   2   8   2      118.28      124.82      4.36 o 
   3   8   2       33.32       27.20      2.47 o 
   4   8   2      118.06      113.20      4.34 o 
   5   8   2       22.49       25.43      2.90 o 
   6   8   2      112.30      118.58      5.72 o 
   7   8   2       43.37       42.05      4.27 o 
   8   8   2      571.29      523.25     11.62 o 
   9   8   2       10.60       10.53      3.14 o 
  10   8   2        1.63        2.17      2.87 o 
  11   8   2       13.81       20.26      4.13 o 
  12   8   2      347.58      369.11     15.39 o 
  13   8   2        0.70       -3.88      4.14 o 
  14   8   2       26.39       23.37      6.38 o 
 -14   9   2       63.73       79.03     12.82 o 
 -13   9   2        0.62       -3.84      8.76 o 
 -12   9   2      148.05      162.47      9.22 o 
 -11   9   2      109.76      107.29      7.61 o 
 -10   9   2       18.98       29.03      4.84 o 
  -9   9   2      286.86      284.73     12.50 o 
  -8   9   2      120.85      122.24      7.01 o 
  -7   9   2       54.14       50.18      4.94 o 
  -6   9   2      227.33      222.75      8.89 o 
  -5   9   2      145.72      156.19      5.76 o 
  -4   9   2      290.33      263.54      7.08 o 
  -3   9   2      377.27      334.07      6.67 o 
  -2   9   2      120.70      111.90      4.51 o 
  -1   9   2      206.77      193.77      5.29 o 
   0   9   2     1150.31     1030.94     31.49 o 
   1   9   2      554.05      505.75     16.66 o 
   2   9   2       35.76       38.41      2.91 o 
   3   9   2      515.15      473.27     18.22 o 
   4   9   2      456.83      369.61     11.59 o 
   5   9   2        0.04        0.82      2.24 o 
   6   9   2      299.07      283.82      8.71 o 
   7   9   2      439.77      452.68     11.04 o 
   8   9   2       78.76       71.57      5.52 o 
   9   9   2        0.17        2.04      2.62 o 
  10   9   2       12.42       14.07      4.09 o 
  11   9   2        1.66        2.40      3.22 o 
  12   9   2       19.18       16.46      5.55 o 
  13   9   2        2.01        1.58      4.85 o 
 -13  10   2        9.41        8.28     10.23 o 
 -12  10   2       21.56       22.02      8.51 o 
 -11  10   2       72.33       62.29      7.46 o 
 -10  10   2       49.93       58.54      7.80 o 
  -9  10   2       12.74        3.44      3.13 o 
  -8  10   2       13.45       13.10      3.70 o 
  -7  10   2        2.01        2.32      2.92 o 
  -6  10   2        3.22        6.08      2.98 o 
  -5  10   2       14.42       11.17      2.65 o 
  -4  10   2       27.77       30.26      3.41 o 
  -3  10   2       57.49       65.65      4.15 o 
  -2  10   2      691.33      580.31     10.36 o 
  -1  10   2       56.84       59.16      3.67 o 
   0  10   2      496.96      413.65      8.36 o 
   1  10   2      508.49      497.66     13.76 o 
   2  10   2      103.02      122.22      4.83 o 
   3  10   2      181.41      161.93      5.73 o 
   4  10   2        0.46        0.33      2.15 o 
   5  10   2       57.96       76.02      5.37 o 
   6  10   2       22.31       14.70      3.40 o 
   7  10   2        5.38        1.95      2.63 o 
   8  10   2        0.01       -0.50      2.63 o 
   9  10   2       26.99       29.91      5.14 o 
  10  10   2        9.92        6.96      4.06 o 
  11  10   2       36.60       42.53      6.92 o 
  12  10   2      109.88      112.04      9.92 o 
 -12  11   2      153.09      123.92     21.42 o 
 -11  11   2       73.66       81.01     12.80 o 
 -10  11   2       46.78       59.37      7.44 o 
  -9  11   2        2.33        6.89      3.86 o 
  -8  11   2       17.87       14.97      4.24 o 
  -7  11   2        2.83        1.52      3.09 o 
  -6  11   2       22.49       23.01      4.45 o 
  -5  11   2       53.80       46.40      4.85 o 
  -4  11   2       51.80       50.95      4.17 o 
  -3  11   2       15.03       15.99      2.85 o 
  -2  11   2        8.15        9.93      2.42 o 
  -1  11   2       16.84       19.62      2.66 o 
   0  11   2       26.12       14.99      2.70 o 
   1  11   2        0.98        2.17      1.88 o 
   2  11   2        1.41       -1.09      1.83 o 
   3  11   2        4.40        5.04      2.57 o 
   4  11   2       18.84       14.66      3.06 o 
   5  11   2        3.89        4.34      2.83 o 
   6  11   2       16.54       16.08      3.62 o 
   7  11   2       18.24       13.86      3.73 o 
   8  11   2        0.26        0.03      3.07 o 
   9  11   2       44.72       35.70      7.52 o 
  10  11   2       16.78       22.90      6.78 o 
  11  11   2      130.52      146.56     15.64 o 
 -11  12   2       25.89       57.21     17.04 o 
 -10  12   2       35.74       30.38      9.37 o 
  -9  12   2       26.43       37.77      9.25 o 
  -8  12   2        7.52       10.89      4.71 o 
  -7  12   2       11.37       11.05      4.05 o 
  -6  12   2      274.20      294.57     11.18 o 
  -5  12   2       49.53       45.19      4.78 o 
  -4  12   2      100.95      104.33      6.15 o 
  -3  12   2       84.17       91.14      5.07 o 
  -2  12   2       32.62       25.49      3.33 o 
  -1  12   2       33.82       27.91      3.59 o 
   0  12   2       34.24       29.89      3.70 o 
   1  12   2      298.04      294.92      8.28 o 
   2  12   2      313.90      311.83      8.58 o 
   3  12   2       23.01       16.29      3.24 o 
   4  12   2      190.47      198.75      8.37 o 
   5  12   2       11.19        9.14      3.50 o 
   6  12   2        4.69        5.99      3.39 o 
   7  12   2       55.58       53.85      6.06 o 
   8  12   2      193.69      233.23     14.08 o 
   9  12   2       19.61       22.91      7.25 o 
  10  12   2       62.73       87.85     25.56 o 
  -9  13   2       39.37       51.86     16.56 o 
  -8  13   2        9.62       16.82      6.42 o 
  -7  13   2       31.88       17.44      5.53 o 
  -6  13   2      130.93      145.02      9.20 o 
  -5  13   2        5.83        5.22      3.70 o 
  -4  13   2        9.67       12.37      3.37 o 
  -3  13   2       50.65       56.09      4.94 o 
  -2  13   2        0.83        0.45      2.42 o 
  -1  13   2        5.63        9.14      2.90 o 
   0  13   2        7.98        6.00      2.71 o 
   1  13   2      161.18      163.30      6.88 o 
   2  13   2        1.93        1.18      2.55 o 
   3  13   2        0.30        0.44      2.65 o 
   4  13   2       60.80       72.60      5.87 o 
   5  13   2        7.23       10.51      4.38 o 
   6  13   2       25.99       40.09      6.76 o 
   7  13   2        9.89       13.89      6.32 o 
   8  13   2        0.00       -1.38      6.63 o 
  -7  14   2        4.64        3.42      7.55 o 
  -6  14   2       81.30       93.21      9.25 o 
  -5  14   2      123.15      123.49      9.05 o 
  -4  14   2       27.20       28.45      5.42 o 
  -3  14   2       39.69       50.00      6.51 o 
  -2  14   2        5.51        5.51      4.16 o 
  -1  14   2       64.24       77.98      6.62 o 
   0  14   2       10.76       10.94      4.37 o 
   1  14   2      257.89      282.56     11.73 o 
   2  14   2      483.62      499.70     17.25 o 
   3  14   2       10.96       13.74      4.76 o 
   4  14   2       98.85       99.07      8.27 o 
   5  14   2       60.07       72.51      7.71 o 
   6  14   2      223.86      268.87     16.06 o 
  -4  15   2       32.24       47.79      9.16 o 
  -3  15   2      102.41       96.66      8.61 o 
  -2  15   2        0.04       -2.03      5.61 o 
  -1  15   2      167.38      166.73     14.34 o 
   0  15   2       10.99        1.92      5.03 o 
   1  15   2        1.64        1.64      4.83 o 
   2  15   2        7.20        3.97      4.70 o 
   3  15   2      121.91      131.71      9.56 o 
 -17   0   3       28.55       26.38      8.69 o 
 -15   0   3       12.21        9.88      5.01 o 
 -13   0   3        2.18       -0.04      3.11 o 
 -11   0   3     1325.38     1555.95     31.53 o 
  -9   0   3     1142.03     1275.38     29.70 o 
  -7   0   3      381.39      393.26     22.95 o 
  -5   0   3     1324.72     1397.88    141.95 o 
  -3   0   3      794.18      870.81     76.92 o 
  -1   0   3     3358.31     3222.55    163.93 o 
   1   0   3     1126.07     1139.48     34.69 o 
   3   0   3     4519.68     5193.55    192.66 o 
   5   0   3      327.06      339.88     14.27 o 
   7   0   3     2925.38     3146.38     76.23 o 
   9   0   3      816.48      834.46     21.68 o 
  11   0   3     1373.02     1337.68     37.40 o 
  13   0   3      166.99      173.13     11.01 o 
  15   0   3      120.66      138.04     20.21 o 
 -18   1   3        4.68        7.53      7.14 o 
 -17   1   3       13.34        7.94      4.98 o 
 -16   1   3        0.01       -1.43      3.11 o 
 -15   1   3        1.60        1.53      2.94 o 
 -14   1   3        3.78        1.92      3.00 o 
 -13   1   3       25.05       25.13      4.04 o 
 -12   1   3        0.11        0.08      2.31 o 
 -11   1   3       29.22       32.63      3.38 o 
 -10   1   3      341.19      363.78     10.80 o 
  -9   1   3        5.74        3.76      1.49 o 
  -8   1   3      563.22      633.64     21.44 o 
  -7   1   3        3.86        4.58      1.19 o 
  -6   1   3     1177.50     1235.22     53.92 o 
  -5   1   3       84.93       73.42      4.92 o 
  -4   1   3     2859.23     2839.11    169.70 o 
  -3   1   3        0.68        0.90      0.60 o 
  -2   1   3      992.57      967.42     42.12 o 
  -1   1   3      332.05      329.54      9.51 o 
   0   1   3        1.98        4.32      0.66 o 
   1   1   3      110.55      110.22      2.23 o 
   2   1   3      482.48      499.06     14.26 o 
   3   1   3     1525.68     1689.59     37.21 o 
   4   1   3      582.76      630.36     12.84 o 
   5   1   3       17.26       11.41      1.34 o 
   6   1   3      642.97      661.00      9.00 o 
   7   1   3       10.60        9.74      1.78 o 
   8   1   3       77.26       85.76      3.65 o 
   9   1   3      697.72      686.68     12.92 o 
  10   1   3        0.47        1.04      1.76 o 
  11   1   3       93.07       93.56      4.64 o 
  12   1   3       13.31        9.78      2.80 o 
  13   1   3        6.93        3.97      3.39 o 
  14   1   3        0.30        0.81      3.37 o 
  15   1   3       85.84       95.86     12.54 o 
  16   1   3       56.78       61.75     11.77 o 
 -17   2   3       30.45       31.70      7.93 o 
 -16   2   3        7.31        4.30      3.62 o 
 -15   2   3       40.26       38.17      5.34 o 
 -14   2   3       11.21       11.32      3.55 o 
 -13   2   3        0.48        2.49      2.73 o 
 -12   2   3       26.38       24.86      3.39 o 
 -11   2   3       37.11       43.25      3.71 o 
 -10   2   3      395.02      435.23     17.84 o 
  -9   2   3      104.42      106.08      5.01 o 
  -8   2   3      339.05      396.35     10.40 o 
  -7   2   3       48.98       66.90      2.36 o 
  -6   2   3       90.79      104.28      4.02 o 
  -5   2   3      242.16      248.89     13.92 o 
  -4   2   3       46.77       36.81      2.28 o 
  -3   2   3     1826.61     1744.45     64.37 o 
  -2   2   3     1673.54     1595.55     47.55 o 
  -1   2   3      144.23      155.55      4.01 o 
   0   2   3      343.72      368.36     10.15 o 
   1   2   3      110.70      102.69      2.56 o 
   2   2   3      325.19      321.27      8.61 o 
   3   2   3       50.87       56.53      2.49 o 
   4   2   3      153.83      174.50     11.59 o 
   5   2   3       24.67       34.05      1.90 o 
   6   2   3      119.09      126.51      3.37 o 
   7   2   3       28.63       24.89      2.13 o 
   8   2   3       14.59       18.30      2.07 o 
   9   2   3      322.49      323.66     10.24 o 
  10   2   3        0.01       -0.82      1.79 o 
  11   2   3        8.98       15.42      3.18 o 
  12   2   3      180.31      173.98      7.36 o 
  13   2   3      136.94      120.52      6.90 o 
  14   2   3       89.41       93.68      7.51 o 
  15   2   3       86.50       87.94      9.90 o 
  16   2   3        6.80       10.27      7.70 o 
 -17   3   3       17.37       11.90      7.59 o 
 -16   3   3        1.98        3.04      6.10 o 
 -15   3   3        6.89        7.90      3.62 o 
 -14   3   3        0.99        2.40      3.10 o 
 -13   3   3        0.10        2.05      2.54 o 
 -12   3   3       48.06       53.08      4.32 o 
 -11   3   3       11.83       11.46      2.63 o 
 -10   3   3        0.06       -1.25      1.64 o 
  -9   3   3       25.38       30.76      2.98 o 
  -8   3   3      262.42      282.45      9.06 o 
  -7   3   3       36.83       25.51      1.98 o 
  -6   3   3       66.59       60.81      3.10 o 
  -5   3   3     1202.02     1300.28     75.04 o 
  -4   3   3       23.55       21.37      1.73 o 
  -3   3   3       10.25       11.02      1.03 o 
  -2   3   3     2352.80     2347.19     69.31 o 
  -1   3   3      437.20      491.17     15.82 o 
   0   3   3      202.32      203.12      6.78 o 
   1   3   3     2631.42     2759.70     75.46 o 
   2   3   3      988.99     1065.07     30.06 o 
   3   3   3      843.54      932.40     22.48 o 
   4   3   3      118.46      147.29      3.79 o 
   5   3   3        0.87       -0.77      0.91 o 
   6   3   3        2.81        2.58      1.20 o 
   7   3   3      122.50      121.03      4.00 o 
   8   3   3        3.70        4.58      1.64 o 
   9   3   3       17.11       14.88      2.35 o 
  10   3   3      167.65      178.60      6.20 o 
  11   3   3        3.71        3.97      2.34 o 
  12   3   3      260.94      256.96      8.81 o 
  13   3   3      159.84      156.82      7.66 o 
  14   3   3        6.62        5.22      3.55 o 
  15   3   3        6.49       -1.21      6.07 o 
  16   3   3       24.31       18.71      8.60 o 
 -17   4   3        4.30        3.41      9.25 o 
 -16   4   3        0.09       -2.92      8.28 o 
 -15   4   3       40.81       32.43      5.94 o 
 -14   4   3       17.03       16.21      4.52 o 
 -13   4   3        0.02       -2.37      2.37 o 
 -12   4   3       49.69       48.44      4.32 o 
 -11   4   3        3.73        1.65      2.19 o 
 -10   4   3       12.25       11.91      2.49 o 
  -9   4   3        0.76        1.85      1.74 o 
  -8   4   3       32.65       36.73      2.97 o 
  -7   4   3       64.80       80.01      3.75 o 
  -6   4   3      451.66      491.82     17.88 o 
  -5   4   3        7.37       10.09      1.59 o 
  -4   4   3        0.28        0.48      0.72 o 
  -3   4   3      302.81      328.18     11.10 o 
  -2   4   3       14.45       15.82      1.20 o 
  -1   4   3      762.89      782.43     23.40 o 
   0   4   3      220.47      207.73      7.98 o 
   1   4   3       19.66       15.64      2.45 o 
   2   4   3     1282.51     1413.31     58.54 o 
   3   4   3       12.52       12.29      1.47 o 
   4   4   3      126.23      140.54      5.37 o 
   5   4   3       76.21       91.03      3.16 o 
   6   4   3        0.05        0.43      1.10 o 
   7   4   3        2.35        2.95      1.47 o 
   8   4   3      198.49      193.78      5.52 o 
   9   4   3      189.77      208.48      9.11 o 
  10   4   3        3.83        5.63      2.42 o 
  11   4   3       16.06       11.47      2.85 o 
  12   4   3       63.14       64.61      5.03 o 
  13   4   3       95.07       90.05      5.91 o 
  14   4   3       15.39       18.21      4.23 o 
  15   4   3       11.94       14.70      7.90 o 
  16   4   3       80.39       83.87     13.25 o 
 -17   5   3       19.32       23.86     12.17 o 
 -16   5   3        6.93        7.06      9.74 o 
 -15   5   3       20.09       15.09      5.93 o 
 -14   5   3        3.25        2.04      3.36 o 
 -13   5   3       30.21       26.90      4.42 o 
 -12   5   3        4.98        5.64      3.05 o 
 -11   5   3       37.57       40.01      3.95 o 
 -10   5   3       31.91       31.15      3.47 o 
  -9   5   3       15.17       15.20      2.62 o 
  -8   5   3      199.98      211.36      9.10 o 
  -7   5   3       70.26       71.53      3.78 o 
  -6   5   3      691.65      713.60     23.51 o 
  -5   5   3        8.18       10.49      1.58 o 
  -4   5   3      144.81      207.08      5.12 o 
  -3   5   3      754.35      781.50     26.63 o 
  -2   5   3      233.63      227.57     23.74 o 
  -1   5   3       89.29      100.40      8.09 o 
   0   5   3       64.13       58.07      2.83 o 
   1   5   3        9.47        9.13      1.30 o 
   2   5   3      139.21      161.79      6.20 o 
   3   5   3        0.03        0.09      0.99 o 
   4   5   3     1372.33     1417.20     42.03 o 
   5   5   3       46.20       47.97      2.79 o 
   6   5   3        0.45       -0.42      1.24 o 
   7   5   3        7.47        3.96      1.66 o 
   8   5   3        2.95        1.28      1.95 o 
   9   5   3      180.61      174.49      6.29 o 
  10   5   3      204.24      202.48      6.93 o 
  11   5   3      199.18      201.38      7.31 o 
  12   5   3      336.53      335.29     10.82 o 
  13   5   3        0.01        1.93      2.82 o 
  14   5   3        1.56        2.41      4.54 o 
  15   5   3        5.20        7.43      6.00 o 
 -16   6   3       94.32       86.19     18.02 o 
 -15   6   3       21.59       18.38      6.48 o 
 -14   6   3       15.45       12.13      4.64 o 
 -13   6   3        1.28        2.73      3.26 o 
 -12   6   3       78.24       86.29      6.37 o 
 -11   6   3        2.07        1.70      2.60 o 
 -10   6   3      184.11      192.44      7.77 o 
  -9   6   3      669.96      706.94     20.83 o 
  -8   6   3      259.08      233.51      7.57 o 
  -7   6   3      142.76      130.28      5.81 o 
  -6   6   3      192.75      195.51      6.33 o 
  -5   6   3      850.15      834.84     18.25 o 
  -4   6   3       63.20       65.86      2.53 o 
  -3   6   3       32.91       35.79      2.15 o 
  -2   6   3      128.54      151.47      4.82 o 
  -1   6   3      314.35      340.66      9.57 o 
   0   6   3       15.04       15.92      1.65 o 
   1   6   3        7.61        4.24      1.19 o 
   2   6   3      687.28      684.60     26.01 o 
   3   6   3      319.14      332.76     13.30 o 
   4   6   3       13.33        9.00      1.76 o 
   5   6   3      270.50      287.91      8.28 o 
   6   6   3       24.26       21.52      2.36 o 
   7   6   3      272.43      250.27      7.00 o 
   8   6   3       93.78       86.61      4.82 o 
   9   6   3       51.79       46.54      4.08 o 
  10   6   3       54.83       44.77      4.21 o 
  11   6   3        6.47        5.55      2.77 o 
  12   6   3       22.12       24.64      3.93 o 
  13   6   3       40.04       40.25      5.34 o 
  14   6   3       34.87       29.92      6.32 o 
  15   6   3        0.07        3.21      4.82 o 
 -16   7   3       85.63       80.59     18.02 o 
 -15   7   3        1.52        4.68      6.61 o 
 -14   7   3        0.52       -0.58      4.68 o 
 -13   7   3      114.46      108.98      8.69 o 
 -12   7   3      107.34      106.54      7.19 o 
 -11   7   3       22.98       20.62      4.17 o 
 -10   7   3      123.87      139.45      7.01 o 
  -9   7   3      388.58      412.50     18.89 o 
  -8   7   3       10.80        7.17      2.81 o 
  -7   7   3      495.62      471.11     17.33 o 
  -6   7   3      340.07      352.78     10.92 o 
  -5   7   3      181.84      149.73      4.39 o 
  -4   7   3       38.62       29.11      2.11 o 
  -3   7   3       63.20       61.12      2.74 o 
  -2   7   3       63.28       63.55      2.81 o 
  -1   7   3      156.12      118.00      3.68 o 
   0   7   3       55.92       60.34      3.15 o 
   1   7   3       85.99       77.54      3.10 o 
   2   7   3      233.14      239.95     16.59 o 
   3   7   3      162.11      175.31      4.63 o 
   4   7   3      579.93      590.61     23.45 o 
   5   7   3       97.23       90.96      5.18 o 
   6   7   3     1093.94     1017.25     29.27 o 
   7   7   3       16.46       11.16      2.79 o 
   8   7   3       20.41       16.58      3.00 o 
   9   7   3      211.70      205.06      7.58 o 
  10   7   3      138.19      138.15      6.38 o 
  11   7   3       56.43       54.15      4.98 o 
  12   7   3        0.20       -1.88      2.75 o 
  13   7   3        1.17        4.11      4.62 o 
  14   7   3        1.41        4.45      4.77 o 
 -15   8   3        0.12       -4.15      6.36 o 
 -14   8   3       30.17       36.40      9.55 o 
 -13   8   3       49.29       58.97      7.25 o 
 -12   8   3        2.13       -0.44      3.61 o 
 -11   8   3        0.06       -1.11      2.94 o 
 -10   8   3      198.67      190.98      8.37 o 
  -9   8   3       20.25       21.05      3.95 o 
  -8   8   3        0.70        1.08      2.36 o 
  -7   8   3      449.82      443.16     20.02 o 
  -6   8   3      352.32      329.61     12.12 o 
  -5   8   3      425.87      420.03      8.35 o 
  -4   8   3       13.46       15.64      2.46 o 
  -3   8   3      231.07      230.03      6.55 o 
  -2   8   3      211.73      181.27      5.86 o 
  -1   8   3       83.16       71.60      3.10 o 
   0   8   3      691.92      629.57     22.27 o 
   1   8   3      320.53      302.18     10.88 o 
   2   8   3      690.78      637.98     21.32 o 
   3   8   3     1449.58     1421.30     44.68 o 
   4   8   3       52.86       54.14      3.46 o 
   5   8   3      595.42      519.39     22.91 o 
   6   8   3      157.15      142.82      6.84 o 
   7   8   3       20.80       23.71      3.58 o 
   8   8   3        1.04       -1.30      2.34 o 
   9   8   3      193.83      192.52      7.27 o 
  10   8   3       50.71       56.35      4.98 o 
  11   8   3        3.84        3.10      3.07 o 
  12   8   3        0.01        0.00      3.71 o 
  13   8   3        6.19        4.67      4.73 o 
  14   8   3        0.37       -1.64      6.61 o 
 -14   9   3       71.34       79.50     12.74 o 
 -13   9   3       23.76       33.87      9.45 o 
 -12   9   3       48.16       46.94      6.89 o 
 -11   9   3      331.65      347.49     19.85 o 
 -10   9   3        3.45        2.49      3.36 o 
  -9   9   3      196.47      180.31      8.31 o 
  -8   9   3       63.42       81.47      6.07 o 
  -7   9   3      213.68      213.79      9.22 o 
  -6   9   3      270.24      247.11      8.70 o 
  -5   9   3       91.24      102.79      5.45 o 
  -4   9   3      714.09      635.18     17.58 o 
  -3   9   3      164.42      153.82      5.22 o 
  -2   9   3       31.54       32.44      2.85 o 
  -1   9   3      740.96      703.71     26.71 o 
   0   9   3      142.21      129.64      4.38 o 
   1   9   3      354.71      296.20     11.75 o 
   2   9   3       31.66       19.73      3.70 o 
   3   9   3      154.25      142.34      4.81 o 
   4   9   3      343.05      321.87     11.11 o 
   5   9   3       16.92        9.54      2.81 o 
   6   9   3      289.13      285.98      8.82 o 
   7   9   3       21.64       17.68      3.53 o 
   8   9   3       76.92       80.33      5.80 o 
   9   9   3      128.37      119.21      6.54 o 
  10   9   3        2.36        0.63      2.85 o 
  11   9   3       31.19       38.22      5.93 o 
  12   9   3       37.45       27.17      6.37 o 
  13   9   3       33.16       23.85      9.20 o 
 -13  10   3       22.43       37.74     14.61 o 
 -12  10   3       22.52       20.32      6.72 o 
 -11  10   3        0.14       -2.16      4.24 o 
 -10  10   3       59.04       60.41      7.22 o 
  -9  10   3       12.17        9.43      3.71 o 
  -8  10   3       24.13       20.97      4.27 o 
  -7  10   3        5.31        5.35      3.01 o 
  -6  10   3       18.71       17.99      3.38 o 
  -5  10   3       71.21       65.50      4.99 o 
  -4  10   3        5.32        6.48      2.26 o 
  -3  10   3      298.71      262.56      6.68 o 
  -2  10   3      939.24      878.43     21.77 o 
  -1  10   3      326.89      319.44      9.04 o 
   0  10   3       37.81       30.15      3.08 o 
   1  10   3        6.71        2.71      1.77 o 
   2  10   3       12.04        7.98      1.92 o 
   3  10   3      196.09      185.46      5.67 o 
   4  10   3       26.61       20.80      3.57 o 
   5  10   3        2.32        2.22      2.54 o 
   6  10   3        1.20       -1.31      2.41 o 
   7  10   3       14.33       13.35      3.54 o 
   8  10   3        0.36        0.09      2.79 o 
   9  10   3       62.47       70.79      5.75 o 
  10  10   3       72.15       77.38      7.49 o 
  11  10   3        2.22       -1.87      4.05 o 
  12  10   3        0.62        3.08      7.08 o 
 -12  11   3       14.95        9.25     11.20 o 
 -11  11   3        0.56       -0.85      5.79 o 
 -10  11   3        0.13        0.48      4.83 o 
  -9  11   3       23.67       26.64      5.94 o 
  -8  11   3        0.50       -1.21      3.18 o 
  -7  11   3        5.70        5.92      3.41 o 
  -6  11   3      123.88      145.02      7.71 o 
  -5  11   3       95.28       85.10      5.48 o 
  -4  11   3        2.24        0.45      2.34 o 
  -3  11   3      120.35      103.64      4.91 o 
  -2  11   3       20.81       21.54      3.17 o 
  -1  11   3      285.11      296.53      7.32 o 
   0  11   3      118.14      110.70     10.78 o 
   1  11   3       11.54       12.13      2.47 o 
   2  11   3      115.24      108.25      4.93 o 
   3  11   3        0.30        0.52      2.35 o 
   4  11   3      272.62      265.34      9.05 o 
   5  11   3        3.60        5.42      3.07 o 
   6  11   3      181.33      169.19      7.83 o 
   7  11   3        1.88        1.09      2.91 o 
   8  11   3       41.08       51.69      5.72 o 
   9  11   3      132.82      121.66      9.82 o 
  10  11   3       39.38       37.10      7.45 o 
  11  11   3       33.63       52.54     11.44 o 
 -11  12   3        0.11       -1.95      9.01 o 
 -10  12   3        0.38       -0.65      6.54 o 
  -9  12   3       56.23       58.75      8.88 o 
  -8  12   3        0.12       -0.71      4.22 o 
  -7  12   3       12.84       22.92      4.85 o 
  -6  12   3      113.18      147.71      7.74 o 
  -5  12   3        0.60       -0.79      2.65 o 
  -4  12   3       50.93       36.79      4.15 o 
  -3  12   3       50.16       46.67      4.35 o 
  -2  12   3       84.72       84.48      4.92 o 
  -1  12   3      397.88      349.87     10.34 o 
   0  12   3      132.20      129.41      8.68 o 
   1  12   3      111.98      124.55      5.54 o 
   2  12   3       42.65       38.09      4.13 o 
   3  12   3       18.25       20.28      3.50 o 
   4  12   3        3.10        2.79      3.03 o 
   5  12   3       17.76       19.37      4.12 o 
   6  12   3       28.66       21.74      4.31 o 
   7  12   3       41.70       49.60      6.35 o 
   8  12   3      117.67      134.16     10.03 o 
   9  12   3        0.88        0.72      6.45 o 
  10  12   3       31.81       42.65     10.88 o 
  -9  13   3      133.32      180.65     24.59 o 
  -8  13   3      195.25      200.00     13.94 o 
  -7  13   3       38.24       38.54      6.72 o 
  -6  13   3       22.32       17.14      4.81 o 
  -5  13   3        5.70        2.78      3.30 o 
  -4  13   3       70.83       74.06      5.55 o 
  -3  13   3       13.82       10.71      3.23 o 
  -2  13   3       95.16      103.41      6.08 o 
  -1  13   3       11.23       11.94      3.15 o 
   0  13   3        0.57        0.30      2.43 o 
   1  13   3       44.84       41.63      4.86 o 
   2  13   3      204.17      199.56      7.66 o 
   3  13   3       16.35       18.34      3.71 o 
   4  13   3        1.26        2.18      3.41 o 
   5  13   3       10.29       18.30      5.34 o 
   6  13   3        0.91        3.86      4.54 o 
   7  13   3        5.11        1.70      4.62 o 
   8  13   3       23.36       35.16     10.41 o 
  -7  14   3        0.57        1.29      5.50 o 
  -6  14   3       34.79       30.10      7.62 o 
  -5  14   3       53.52       61.37      8.08 o 
  -4  14   3       15.18       21.53      5.26 o 
  -3  14   3       10.55       12.18      4.57 o 
  -2  14   3        9.39        7.80      4.18 o 
  -1  14   3       97.21       97.37      7.18 o 
   0  14   3       24.13       33.51      5.62 o 
   1  14   3       71.63       61.13      6.88 o 
   2  14   3        6.91        3.49      4.52 o 
   3  14   3       18.82       19.84      5.35 o 
   4  14   3       11.59        8.88      4.66 o 
   5  14   3       16.08       11.73      4.92 o 
   6  14   3      256.87      288.24     16.38 o 
  -3  15   3        4.25        2.62      4.73 o 
  -2  15   3       28.52       34.43      6.93 o 
  -1  15   3       52.08       57.18     10.85 o 
   0  15   3       99.69      111.77     11.78 o 
   1  15   3       16.11       21.21      5.48 o 
   2  15   3       27.14       20.54      5.55 o 
 -18   0   4        1.60        5.11      9.50 o 
 -16   0   4       16.16       10.95      5.19 o 
 -14   0   4      136.06      147.86     15.57 o 
 -12   0   4       82.25       69.65      6.79 o 
 -10   0   4       72.87       79.36      5.44 o 
  -8   0   4      598.34      596.12     40.87 o 
  -6   0   4       13.69       11.59      1.79 o 
  -4   0   4     7397.62     7592.90    655.70 o 
  -2   0   4        6.24       13.58      1.34 o 
   0   0   4       86.49       75.67      2.01 o 
   2   0   4      907.41      894.45     25.57 o 
   4   0   4     3982.76     4677.58    172.36 o 
   6   0   4      487.62      490.62     16.49 o 
   8   0   4     1134.84     1132.78     42.36 o 
  10   0   4     1018.13      989.18     59.53 o 
  12   0   4        5.66        4.39      3.45 o 
  14   0   4      103.23      104.37     10.02 o 
  16   0   4        0.13       -6.09      9.01 o 
 -18   1   4        0.73       -1.92      6.45 o 
 -17   1   4        6.69        4.25     10.47 o 
 -16   1   4        0.60        0.88      3.51 o 
 -15   1   4       28.75       26.43      4.34 o 
 -14   1   4       49.08       51.33      4.94 o 
 -13   1   4       19.28       16.94      3.31 o 
 -12   1   4      227.72      247.11     15.03 o 
 -11   1   4      232.64      241.84     10.51 o 
 -10   1   4       66.82       67.77      3.61 o 
  -9   1   4      757.91      771.75     27.69 o 
  -8   1   4      205.36      235.22      9.32 o 
  -7   1   4     1326.53     1449.10     77.41 o 
  -6   1   4       10.90       14.42      1.41 o 
  -5   1   4     1232.86     1275.18     70.05 o 
  -4   1   4       93.98      117.07      5.64 o 
  -3   1   4      770.72      735.66     35.01 o 
  -2   1   4     2486.00     2432.57     76.53 o 
  -1   1   4      513.64      435.55      7.24 o 
   0   1   4     1165.10     1236.01     28.65 o 
   1   1   4        2.16        4.21      0.72 o 
   2   1   4      204.23      212.04      5.50 o 
   3   1   4        0.71       -0.30      0.69 o 
   4   1   4      199.39      220.86      4.53 o 
   5   1   4      528.41      593.68     16.72 o 
   6   1   4      615.05      666.84     17.86 o 
   7   1   4       93.78       99.82      4.61 o 
   8   1   4     1352.98     1386.90     26.89 o 
   9   1   4      147.07      145.88      5.49 o 
  10   1   4       16.29       16.28      2.61 o 
  11   1   4       12.61        8.43      2.51 o 
  12   1   4       93.02       99.08      5.72 o 
  13   1   4       93.08       94.97      7.31 o 
  14   1   4       66.35       51.76      6.41 o 
  15   1   4      236.48      232.36     14.27 o 
  16   1   4        4.75        4.26      7.23 o 
 -17   2   4        0.46        2.76      5.25 o 
 -16   2   4       78.85       92.88      7.58 o 
 -15   2   4        3.10        1.39      3.43 o 
 -14   2   4       14.65        8.57      3.13 o 
 -13   2   4        5.95        6.67      3.02 o 
 -12   2   4       22.41       22.08      3.25 o 
 -11   2   4      114.23      127.98      7.35 o 
 -10   2   4        0.93        1.55      1.80 o 
  -9   2   4      300.06      334.19     13.62 o 
  -8   2   4      699.63      740.14     29.23 o 
  -7   2   4      664.92      711.23     31.84 o 
  -6   2   4       70.15       73.73      3.22 o 
  -5   2   4     3756.03     3829.31    183.19 o 
  -4   2   4        0.08        0.31      0.65 o 
  -3   2   4       60.61       62.20      2.36 o 
  -2   2   4      190.55      207.26      5.21 o 
  -1   2   4      782.09      771.54     16.31 o 
   0   2   4        1.35        0.61      0.59 o 
   1   2   4       73.28       80.19      2.88 o 
   2   2   4     1207.36     1297.49     29.77 o 
   3   2   4        0.06       -0.53      0.69 o 
   4   2   4      145.38      178.58      4.69 o 
   5   2   4      272.27      307.87      7.42 o 
   6   2   4     1163.17     1353.36     21.24 o 
   7   2   4        9.17       10.12      1.72 o 
   8   2   4      166.33      155.82      4.88 o 
   9   2   4        1.21        2.35      1.77 o 
  10   2   4      260.38      248.32     10.44 o 
  11   2   4      282.46      277.55      8.78 o 
  12   2   4        3.30       -1.80      2.69 o 
  13   2   4      447.17      453.46     17.69 o 
  14   2   4       11.98        9.18      4.23 o 
  15   2   4        2.65       -1.35      4.92 o 
  16   2   4       25.49       13.77      6.66 o 
 -17   3   4        9.79        7.64      7.14 o 
 -16   3   4        9.06        4.21      3.95 o 
 -15   3   4        4.54        3.71      3.50 o 
 -14   3   4        5.81        5.61      3.35 o 
 -13   3   4        0.49       -2.47      2.47 o 
 -12   3   4       21.76       23.87      3.31 o 
 -11   3   4       65.90       70.94      4.47 o 
 -10   3   4      242.44      248.89     10.37 o 
  -9   3   4      190.33      216.96      6.85 o 
  -8   3   4      166.46      175.73      8.08 o 
  -7   3   4      233.00      202.92      8.95 o 
  -6   3   4      134.00      147.88      7.14 o 
  -5   3   4       76.25       84.14      5.46 o 
  -4   3   4     1192.27     1274.87     42.63 o 
  -3   3   4      196.95      173.74      4.96 o 
  -2   3   4     1783.57     1926.03     39.78 o 
  -1   3   4      253.10      252.32      6.02 o 
   0   3   4      312.16      324.64      8.76 o 
   1   3   4      210.97      212.24      7.75 o 
   2   3   4       56.26       63.43      2.27 o 
   3   3   4       26.66       29.20      1.83 o 
   4   3   4       16.68       19.78      1.48 o 
   5   3   4       85.42       88.46      6.28 o 
   6   3   4       57.67       78.07      3.17 o 
   7   3   4      312.48      320.45      9.84 o 
   8   3   4      124.49      125.95      4.53 o 
   9   3   4       17.97       16.93      2.56 o 
  10   3   4       65.37       69.51      4.96 o 
  11   3   4      143.79      135.93      6.65 o 
  12   3   4        3.44        3.50      3.05 o 
  13   3   4      126.29      133.35      7.49 o 
  14   3   4       97.25       90.48      6.91 o 
  15   3   4       53.16       62.98      9.15 o 
  16   3   4        0.09       -2.82      6.80 o 
 -17   4   4        3.71        5.74      7.32 o 
 -16   4   4       10.54       12.00      5.86 o 
 -15   4   4       27.80       26.90      6.50 o 
 -14   4   4       13.89       11.04      4.19 o 
 -13   4   4        2.92        3.82      2.73 o 
 -12   4   4        0.07       -0.71      2.13 o 
 -11   4   4       10.39        7.43      2.49 o 
 -10   4   4      102.61      114.12      5.17 o 
  -9   4   4      262.35      262.94     13.57 o 
  -8   4   4       22.44       22.33      2.56 o 
  -7   4   4       51.98       28.36      6.35 o 
  -6   4   4       90.30       93.46      3.62 o 
  -5   4   4      304.34      299.06     12.14 o 
  -4   4   4       69.51       93.02      2.56 o 
  -3   4   4       38.05       28.00      1.56 o 
  -2   4   4      432.63      439.46      9.66 o 
  -1   4   4     2714.72     2870.92     77.54 o 
   0   4   4      459.81      479.63     14.92 o 
   1   4   4        2.54       -0.12      0.74 o 
   2   4   4      460.84      537.76     14.82 o 
   3   4   4        7.48       11.26      1.44 o 
   4   4   4      240.59      211.00     20.73 o 
   5   4   4      241.49      262.60      7.96 o 
   6   4   4      180.97      177.55      5.33 o 
   7   4   4       21.12       20.14      2.20 o 
   8   4   4       40.45       41.01      3.14 o 
   9   4   4       15.45       13.63      2.47 o 
  10   4   4       18.26       19.32      3.19 o 
  11   4   4       23.78       24.25      3.62 o 
  12   4   4       25.01       29.95      4.38 o 
  13   4   4       22.24       24.41      4.55 o 
  14   4   4      138.94      122.78      9.47 o 
  15   4   4        0.06       -4.56      6.28 o 
 -17   5   4        0.71       -0.91      6.54 o 
 -16   5   4        1.59        1.46      8.76 o 
 -15   5   4        0.25        0.27      4.62 o 
 -14   5   4       66.93       72.34      7.23 o 
 -13   5   4      110.20      103.09      7.76 o 
 -12   5   4       27.59       28.26      3.80 o 
 -11   5   4       14.21       13.63      2.89 o 
 -10   5   4        5.23        3.79      2.20 o 
  -9   5   4      207.99      205.62     11.54 o 
  -8   5   4       38.07       43.62      3.34 o 
  -7   5   4        3.39        2.28      1.57 o 
  -6   5   4      244.45      256.73     10.65 o 
  -5   5   4      363.54      352.81      8.42 o 
  -4   5   4        0.99        2.80      0.98 o 
  -3   5   4       51.68       55.39      2.50 o 
  -2   5   4       58.67       65.50      2.40 o 
  -1   5   4      187.94      205.50      6.50 o 
   0   5   4      706.24      724.93     22.68 o 
   1   5   4      966.89     1057.20     35.96 o 
   2   5   4      279.28      283.38      8.81 o 
   3   5   4        8.40        7.87      1.41 o 
   4   5   4      116.55      130.44      5.66 o 
   5   5   4       90.82       89.79      3.40 o 
   6   5   4       90.70       97.55      3.72 o 
   7   5   4      193.00      192.69      6.62 o 
   8   5   4      179.90      184.23      5.66 o 
   9   5   4      790.38      800.23     14.41 o 
  10   5   4       99.12      101.09      6.64 o 
  11   5   4        4.44        5.97      2.78 o 
  12   5   4       17.36       22.64      3.87 o 
  13   5   4       91.09       86.16      6.69 o 
  14   5   4      105.28      103.63      9.07 o 
  15   5   4        9.56       12.94      6.62 o 
 -16   6   4        1.61       -0.24      9.50 o 
 -15   6   4       20.20       26.14      8.35 o 
 -14   6   4        2.11       -0.64      3.72 o 
 -13   6   4        4.91        2.66      3.73 o 
 -12   6   4      233.26      248.31     10.66 o 
 -11   6   4      270.06      279.11      9.32 o 
 -10   6   4       41.11       35.73      4.11 o 
  -9   6   4        1.19        2.99      2.16 o 
  -8   6   4      698.43      732.41     20.49 o 
  -7   6   4      129.37      142.70      6.95 o 
  -6   6   4       86.57       78.20      8.74 o 
  -5   6   4       19.29       16.33      2.42 o 
  -4   6   4      205.47      227.96      7.19 o 
  -3   6   4      146.52      158.79      6.81 o 
  -2   6   4     1083.55     1090.54     33.42 o 
  -1   6   4       47.08       39.47      1.91 o 
   0   6   4      435.88      494.86     20.75 o 
   1   6   4        4.15        3.41      1.18 o 
   2   6   4      640.60      654.47     21.86 o 
   3   6   4      132.10      122.90     10.12 o 
   4   6   4       45.79       40.36      2.68 o 
   5   6   4        0.06        0.28      1.40 o 
   6   6   4      101.54       91.64      3.87 o 
   7   6   4      343.38      326.48      8.52 o 
   8   6   4      131.56      122.60      5.55 o 
   9   6   4       16.65       16.08      3.07 o 
  10   6   4      226.10      221.28      7.72 o 
  11   6   4      101.16      104.49      6.15 o 
  12   6   4       52.57       58.15      5.33 o 
  13   6   4       11.38        9.58      3.90 o 
  14   6   4       62.98       61.37      9.40 o 
  15   6   4        6.18        1.14      7.13 o 
 -16   7   4        1.90        1.95      9.98 o 
 -15   7   4       41.51       38.46      9.53 o 
 -14   7   4        2.56        0.53      4.05 o 
 -13   7   4       47.31       52.51      6.74 o 
 -12   7   4       39.73       29.93      5.38 o 
 -11   7   4       73.58       72.69      6.78 o 
 -10   7   4       31.09       38.47      6.01 o 
  -9   7   4      140.03      144.23      6.82 o 
  -8   7   4      113.63      127.34      6.22 o 
  -7   7   4      103.50       97.85      4.85 o 
  -6   7   4       37.76       44.97      3.49 o 
  -5   7   4      312.76      324.16     13.35 o 
  -4   7   4     2684.27     2647.41     71.94 o 
  -3   7   4       10.06        6.60      1.38 o 
  -2   7   4      920.64      875.92     29.58 o 
  -1   7   4        0.48        1.83      1.16 o 
   0   7   4      665.04      623.00     25.16 o 
   1   7   4      667.03      655.01     21.56 o 
   2   7   4      378.02      370.65     12.86 o 
   3   7   4       14.21        8.30      1.61 o 
   4   7   4       94.71      110.10      4.28 o 
   5   7   4      183.91      167.27      4.98 o 
   6   7   4        3.42        5.18      1.90 o 
   7   7   4      260.58      241.56      7.30 o 
   8   7   4       28.76       28.13      3.61 o 
   9   7   4       59.28       58.50      4.70 o 
  10   7   4        8.50       12.65      3.22 o 
  11   7   4       92.23       91.65      6.16 o 
  12   7   4        7.12        7.07      3.39 o 
  13   7   4       11.08        8.67      4.83 o 
  14   7   4        3.40       -0.48      4.74 o 
 -15   8   4       21.48       27.73      9.64 o 
 -14   8   4       43.67       48.69      8.28 o 
 -13   8   4       16.06       14.35      5.02 o 
 -12   8   4       26.02       38.52      6.13 o 
 -11   8   4        0.87        4.99      3.64 o 
 -10   8   4      470.30      458.64     15.60 o 
  -9   8   4      316.72      327.59     12.97 o 
  -8   8   4      140.77      134.89      6.80 o 
  -7   8   4      146.13      130.61      6.36 o 
  -6   8   4      125.09      128.93      7.37 o 
  -5   8   4      956.04      927.63     40.05 o 
  -4   8   4      586.41      543.30     15.75 o 
  -3   8   4      597.94      550.47     16.08 o 
  -2   8   4       40.73       48.80      2.74 o 
  -1   8   4      720.64      638.53     21.22 o 
   0   8   4      879.52      818.12     35.42 o 
   1   8   4      175.95      146.92      5.63 o 
   2   8   4      258.06      218.51      6.18 o 
   3   8   4      143.48      131.39      8.76 o 
   4   8   4       11.58       10.42      2.19 o 
   5   8   4      176.13      154.01      5.61 o 
   6   8   4      178.09      171.25      5.96 o 
   7   8   4        0.63       -1.71      2.09 o 
   8   8   4       16.40       13.66      3.08 o 
   9   8   4       36.07       36.51      4.30 o 
  10   8   4       61.13       66.01      5.39 o 
  11   8   4       41.54       42.23      4.81 o 
  12   8   4       23.08       17.02      4.83 o 
  13   8   4       88.99       93.65     10.23 o 
 -14   9   4       78.52       76.95     12.56 o 
 -13   9   4        4.51        5.94      5.31 o 
 -12   9   4       24.54       17.07      5.17 o 
 -11   9   4       17.57       15.23      4.80 o 
 -10   9   4       32.25       35.76      5.79 o 
  -9   9   4      176.58      187.80      9.64 o 
  -8   9   4      350.16      370.05     22.57 o 
  -7   9   4      486.20      454.08     18.77 o 
  -6   9   4       89.66       90.36      5.39 o 
  -5   9   4       37.35       38.28      3.91 o 
  -4   9   4      853.85      773.31     22.56 o 
  -3   9   4        1.53        0.23      1.62 o 
  -2   9   4      275.57      233.12      7.82 o 
  -1   9   4      733.89      709.51     21.47 o 
   0   9   4        1.91        2.37      1.49 o 
   1   9   4      122.31      110.90      4.29 o 
   2   9   4        7.35        3.16      1.77 o 
   3   9   4       54.73       60.16      3.84 o 
   4   9   4       24.74       18.76      2.74 o 
   5   9   4       21.38       14.86      2.91 o 
   6   9   4       62.43       57.46      4.64 o 
   7   9   4       49.44       48.63      4.50 o 
   8   9   4        1.08       -0.72      2.47 o 
   9   9   4       28.61       29.39      4.21 o 
  10   9   4        9.02        7.06      3.23 o 
  11   9   4       10.96        7.82      4.15 o 
  12   9   4       17.69       13.59      5.53 o 
  13   9   4       39.82       52.29     11.69 o 
 -13  10   4       32.87       56.97     16.07 o 
 -12  10   4        3.54        3.65      5.23 o 
 -11  10   4        0.71        0.02      4.57 o 
 -10  10   4       44.76       36.48      6.15 o 
  -9  10   4        9.84       14.60      4.58 o 
  -8  10   4       18.96       16.71      4.56 o 
  -7  10   4       30.57       25.19      4.26 o 
  -6  10   4        0.04       -1.54      2.20 o 
  -5  10   4      206.49      186.84      6.77 o 
  -4  10   4        7.31        3.17      2.14 o 
  -3  10   4       75.38       69.59      3.98 o 
  -2  10   4        7.15        2.06      2.05 o 
  -1  10   4       86.58       80.46      4.13 o 
   0  10   4       38.87       30.03      3.21 o 
   1  10   4       35.99       28.11      2.77 o 
   2  10   4       36.65       32.13      3.09 o 
   3  10   4       80.80       72.98      4.39 o 
   4  10   4       43.47       48.06      4.33 o 
   5  10   4       20.88       18.58      3.34 o 
   6  10   4       32.63       28.63      3.94 o 
   7  10   4       78.27       83.99      5.77 o 
   8  10   4       23.43       21.81      3.95 o 
   9  10   4       12.26        7.78      3.35 o 
  10  10   4        9.34        5.11      4.15 o 
  11  10   4        1.86        1.71      4.39 o 
  12  10   4        9.19       10.42      8.24 o 
 -12  11   4       35.41       35.06     14.61 o 
 -11  11   4        1.87        4.72      5.27 o 
 -10  11   4        8.78        2.26      5.11 o 
  -9  11   4       77.86       89.62      8.48 o 
  -8  11   4        0.41        0.54      3.54 o 
  -7  11   4        0.19        2.89      3.61 o 
  -6  11   4      191.91      181.97      7.26 o 
  -5  11   4       41.50       45.42      4.14 o 
  -4  11   4      249.79      222.89      7.15 o 
  -3  11   4      139.89      167.70      6.24 o 
  -2  11   4       34.05       35.54      3.68 o 
  -1  11   4       78.68       66.24      4.76 o 
   0  11   4      280.78      247.49      8.59 o 
   1  11   4       35.89       40.62      3.58 o 
   2  11   4        0.19       -0.47      1.81 o 
   3  11   4       31.67       32.46      3.98 o 
   4  11   4        7.09       10.16      3.05 o 
   5  11   4       17.64       19.94      3.91 o 
   6  11   4       75.76       75.06      5.71 o 
   7  11   4       25.85       21.90      3.93 o 
   8  11   4       40.07       46.71      5.46 o 
   9  11   4       14.14       11.21      4.56 o 
  10  11   4        0.02       -5.44      6.24 o 
  11  11   4       21.94       23.13     13.15 o 
 -11  12   4       81.58      113.21     20.94 o 
 -10  12   4       26.14       30.43     13.39 o 
  -9  12   4        3.97        7.00      5.34 o 
  -8  12   4       21.81       20.29      6.34 o 
  -7  12   4        0.24        1.86      3.69 o 
  -6  12   4       41.63       47.91      5.12 o 
  -5  12   4      137.28      155.18      6.77 o 
  -4  12   4       16.70       17.66      3.30 o 
  -3  12   4        2.84        2.16      2.52 o 
  -2  12   4       75.72       77.63      5.17 o 
  -1  12   4      170.80      190.08      6.46 o 
   0  12   4       44.33       43.40      4.22 o 
   1  12   4        1.88        0.68      2.26 o 
   2  12   4       47.69       51.54      4.57 o 
   3  12   4      131.61      143.55      7.65 o 
   4  12   4       15.17       14.75      3.81 o 
   5  12   4       10.01       11.42      3.42 o 
   6  12   4       12.61       12.03      3.86 o 
   7  12   4        0.00       -3.51      3.51 o 
   8  12   4        3.22        4.28      4.13 o 
   9  12   4        0.91        1.19      6.86 o 
  -9  13   4       49.68       50.52     14.00 o 
  -8  13   4        9.62       16.52      8.11 o 
  -7  13   4       71.91       61.06      7.00 o 
  -6  13   4        0.32       -1.61      3.59 o 
  -5  13   4      213.56      211.98     11.65 o 
  -4  13   4      117.01      127.92      8.51 o 
  -3  13   4       36.43       40.31      4.52 o 
  -2  13   4        0.10        1.05      2.76 o 
  -1  13   4      311.39      298.16     11.83 o 
   0  13   4       78.43       98.12      5.84 o 
   1  13   4        6.24        6.92      3.33 o 
   2  13   4      106.71      126.36      6.58 o 
   3  13   4       76.16       61.79      6.10 o 
   4  13   4        9.65        8.90      4.02 o 
   5  13   4       34.43       43.32      6.33 o 
   6  13   4        3.69        2.58      4.05 o 
   7  13   4      113.32      118.39     11.66 o 
   8  13   4        0.02        0.73      9.74 o 
  -7  14   4      107.02      102.21     11.62 o 
  -6  14   4       32.46       29.32      7.72 o 
  -5  14   4        0.03        0.73      4.36 o 
  -4  14   4       28.18       37.52      7.07 o 
  -3  14   4        0.73       -0.69      4.00 o 
  -2  14   4       38.50       40.23      5.50 o 
  -1  14   4        0.19        1.52      3.38 o 
   0  14   4        3.77        4.89      3.76 o 
   1  14   4        0.71        1.07      4.47 o 
   2  14   4       31.33       26.03      6.24 o 
   3  14   4      306.71      321.70     11.58 o 
   4  14   4        9.05        5.84      4.21 o 
   5  14   4       36.14       50.65      7.77 o 
  -2  15   4        2.51        2.99      5.48 o 
  -1  15   4       46.79       45.75     10.87 o 
   0  15   4       54.57       51.19      9.07 o 
   1  15   4       27.26       20.73      7.24 o 
 -17   0   5        0.53       -0.24      8.52 o 
 -15   0   5        4.79        1.96      5.33 o 
 -13   0   5       84.80      115.82     16.26 o 
 -11   0   5     1612.17     1778.47    171.99 o 
  -9   0   5      108.05      110.35      5.87 o 
  -7   0   5     2977.03     3167.55    244.62 o 
  -5   0   5     1615.50     1733.25    150.33 o 
  -3   0   5     2199.50     2319.58    256.02 o 
  -1   0   5     3775.38     3987.86    141.21 o 
   1   0   5      212.62      312.60      9.11 o 
   3   0   5     3755.05     4302.09    157.00 o 
   5   0   5      698.94      730.11     29.27 o 
   7   0   5      744.25      782.74     33.31 o 
   9   0   5      129.46      136.03      7.22 o 
  11   0   5     1424.65     1370.64     56.66 o 
  13   0   5      399.45      387.98     16.53 o 
  15   0   5       55.97       64.27     16.56 o 
 -18   1   5        0.02        3.18      6.76 o 
 -17   1   5       21.05       18.68      7.72 o 
 -16   1   5       21.73       17.12      5.22 o 
 -15   1   5       39.26       31.69      5.13 o 
 -14   1   5       45.65       39.30      5.07 o 
 -13   1   5      131.44      140.72      8.02 o 
 -12   1   5      473.99      532.12     28.64 o 
 -11   1   5       10.65       12.52      2.47 o 
 -10   1   5       59.38       65.08      3.58 o 
  -9   1   5        7.79        4.96      1.57 o 
  -8   1   5      639.49      649.12     23.75 o 
  -7   1   5      573.61      558.50     34.97 o 
  -6   1   5      699.13      730.57     40.50 o 
  -5   1   5     1085.75     1168.90     63.83 o 
  -4   1   5      243.27      220.70     10.67 o 
  -3   1   5       49.57       42.50      2.05 o 
  -2   1   5      450.17      442.77     13.77 o 
  -1   1   5      163.66      168.31      6.43 o 
   0   1   5        0.21        1.46      0.56 o 
   1   1   5     1544.81     1716.87     36.16 o 
   2   1   5       12.74       13.83      1.21 o 
   3   1   5       82.36       88.44      2.54 o 
   4   1   5      769.94      820.39     21.10 o 
   5   1   5      467.71      514.59     12.79 o 
   6   1   5      216.41      249.99      8.50 o 
   7   1   5      381.04      389.30     12.50 o 
   8   1   5       44.78       41.22      3.17 o 
   9   1   5        4.88        4.76      1.93 o 
  10   1   5       11.22        9.53      2.35 o 
  11   1   5       18.46       15.89      2.95 o 
  12   1   5      476.21      451.04     10.80 o 
  13   1   5       65.99       61.10      5.34 o 
  14   1   5       38.78       37.68      5.89 o 
  15   1   5        2.64        6.64      5.68 o 
  16   1   5      110.82       93.96     13.84 o 
 -17   2   5        9.00        2.42      6.45 o 
 -16   2   5       12.20       12.47      4.97 o 
 -15   2   5        0.07       -2.08      3.15 o 
 -14   2   5       52.84       53.62      5.61 o 
 -13   2   5        0.32       -1.09      2.56 o 
 -12   2   5      307.78      324.39     17.04 o 
 -11   2   5      121.21      116.25      5.84 o 
 -10   2   5        0.47        0.49      1.69 o 
  -9   2   5      108.73       91.98     12.04 o 
  -8   2   5      624.65      673.79     33.43 o 
  -7   2   5       11.19       10.54      1.34 o 
  -6   2   5        7.47        5.69      1.02 o 
  -5   2   5       23.71       11.09      1.16 o 
  -4   2   5       77.51       85.16      3.00 o 
  -3   2   5      160.49      168.54      4.14 o 
  -2   2   5      475.79      498.28     14.30 o 
  -1   2   5     1414.40     1432.02     42.47 o 
   0   2   5     2479.93     2934.92     70.42 o 
   1   2   5      459.67      532.79     12.21 o 
   2   2   5      200.92      244.34      7.11 o 
   3   2   5     2187.59     2631.01     66.55 o 
   4   2   5        0.08        0.77      0.93 o 
   5   2   5      884.07      922.45     26.25 o 
   6   2   5      356.15      409.38     11.42 o 
   7   2   5      125.45      128.33      4.52 o 
   8   2   5       60.59       53.82      4.05 o 
   9   2   5       44.41       38.74      3.35 o 
  10   2   5     1000.36      969.12     25.31 o 
  11   2   5        3.79        2.76      2.49 o 
  12   2   5       26.78       34.88      4.66 o 
  13   2   5        7.54        5.31      3.34 o 
  14   2   5        0.80        5.34      4.91 o 
  15   2   5        5.20       10.90      6.27 o 
 -17   3   5        4.63        6.35      6.89 o 
 -16   3   5       27.13       26.48      5.37 o 
 -15   3   5        0.35        0.26      3.22 o 
 -14   3   5       49.34       65.01      5.94 o 
 -13   3   5      121.05      125.92      7.00 o 
 -12   3   5        7.26        8.05      2.72 o 
 -11   3   5        1.81        1.17      1.94 o 
 -10   3   5      875.82      930.11     48.49 o 
  -9   3   5        2.22        1.95      1.52 o 
  -8   3   5      344.23      362.42     15.27 o 
  -7   3   5      503.85      578.61     28.80 o 
  -6   3   5      227.77      240.32     12.26 o 
  -5   3   5      203.99      214.68     12.11 o 
  -4   3   5      451.07      463.69     16.22 o 
  -3   3   5      569.65      600.31     16.73 o 
  -2   3   5      774.57      824.16     18.00 o 
  -1   3   5     1644.94     1774.04     48.69 o 
   0   3   5       29.36       32.83      1.61 o 
   1   3   5     1777.57     2016.50     50.27 o 
   2   3   5     2253.29     2561.89     71.38 o 
   3   3   5       15.24       14.86      1.33 o 
   4   3   5      173.96      193.39      5.53 o 
   5   3   5       97.37      109.32      3.71 o 
   6   3   5      867.05      879.54     24.22 o 
   7   3   5       92.89       96.38      4.17 o 
   8   3   5      919.99      918.44     27.94 o 
   9   3   5        5.70        3.22      2.17 o 
  10   3   5      127.94      116.12      6.42 o 
  11   3   5      345.82      333.74     13.89 o 
  12   3   5      106.03      117.43      8.09 o 
  13   3   5        0.47        2.00      3.28 o 
  14   3   5      355.21      350.75     14.25 o 
  15   3   5        7.39        5.30      5.40 o 
 -17   4   5       44.45       24.59     13.15 o 
 -16   4   5       29.03       29.24      7.15 o 
 -15   4   5        1.72        4.73      3.70 o 
 -14   4   5       11.64       12.70      3.95 o 
 -13   4   5        1.34        3.52      2.68 o 
 -12   4   5       42.36       39.52      4.43 o 
 -11   4   5        1.82       -1.31      2.16 o 
 -10   4   5        4.45        4.35      2.15 o 
  -9   4   5       17.99       12.92      2.19 o 
  -8   4   5      240.04      252.91     13.25 o 
  -7   4   5       43.52       54.99      3.79 o 
  -6   4   5      622.51      602.22     25.41 o 
  -5   4   5       11.92       24.46      1.73 o 
  -4   4   5      426.72      411.85     14.04 o 
  -3   4   5      133.26      146.38      4.13 o 
  -2   4   5      470.42      485.38     11.34 o 
  -1   4   5      411.35      440.04     13.32 o 
   0   4   5      273.61      286.08      7.38 o 
   1   4   5      131.33      145.20      4.87 o 
   2   4   5      407.41      465.81     16.58 o 
   3   4   5      128.01      159.56      5.08 o 
   4   4   5      111.93      111.19      4.25 o 
   5   4   5       75.14       62.44      3.00 o 
   6   4   5      160.90      138.10      7.70 o 
   7   4   5      247.32      254.70      7.82 o 
   8   4   5      283.36      292.46     10.05 o 
   9   4   5        0.73       -0.42      1.84 o 
  10   4   5        1.25        1.57      2.52 o 
  11   4   5      125.07      109.87      6.53 o 
  12   4   5       27.17       32.10      4.66 o 
  13   4   5       49.43       53.72      5.79 o 
  14   4   5       48.84       50.00      7.31 o 
  15   4   5        0.10       -0.37      4.58 o 
 -17   5   5        1.91        0.04      6.13 o 
 -16   5   5       11.53        2.58      6.27 o 
 -15   5   5      103.06      109.99      9.09 o 
 -14   5   5        4.68        3.89      3.87 o 
 -13   5   5        0.71        0.99      2.83 o 
 -12   5   5        8.42        5.79      2.98 o 
 -11   5   5       51.30       48.96      4.70 o 
 -10   5   5       18.99       24.04      3.52 o 
  -9   5   5      800.57      857.54     52.78 o 
  -8   5   5       53.40       56.20      3.66 o 
  -7   5   5      263.92      273.55      7.40 o 
  -6   5   5      157.43      165.94      8.86 o 
  -5   5   5      251.88      263.74      6.23 o 
  -4   5   5       84.38       71.22      2.30 o 
  -3   5   5      920.68      938.78     25.47 o 
  -2   5   5      560.92      648.41     15.98 o 
  -1   5   5       24.96       21.31      1.48 o 
   0   5   5      169.29      181.22      5.43 o 
   1   5   5        2.40        2.69      1.11 o 
   2   5   5        0.93        0.47      1.03 o 
   3   5   5        3.29        3.78      1.30 o 
   4   5   5        0.00        0.19      1.19 o 
   5   5   5      101.33       88.97      6.91 o 
   6   5   5      666.55      689.99     22.82 o 
   7   5   5     1094.34     1070.51     28.85 o 
   8   5   5       29.72       27.59      2.87 o 
   9   5   5      100.67       93.66      5.31 o 
  10   5   5      267.59      275.12      8.42 o 
  11   5   5       18.44       16.45      3.76 o 
  12   5   5       39.26       36.11      5.01 o 
  13   5   5      104.65      105.36      8.07 o 
  14   5   5       98.75       95.21      9.09 o 
  15   5   5        1.56        0.35      5.71 o 
 -16   6   5        3.58       -0.97      6.45 o 
 -15   6   5       17.63       18.65      6.26 o 
 -14   6   5       26.69       21.01      5.08 o 
 -13   6   5      121.17      159.71     11.42 o 
 -12   6   5       10.95       18.19      4.34 o 
 -11   6   5       58.38       57.24      5.88 o 
 -10   6   5       25.55       19.60      3.52 o 
  -9   6   5        1.19        1.28      2.04 o 
  -8   6   5        1.32        0.74      1.91 o 
  -7   6   5       27.08       27.13      2.97 o 
  -6   6   5      349.25      361.49     15.34 o 
  -5   6   5     1079.62     1026.65     33.92 o 
  -4   6   5       70.86       69.09      2.54 o 
  -3   6   5       78.47       64.64      3.16 o 
  -2   6   5       60.90       52.34      2.11 o 
  -1   6   5     1669.08     1643.09     50.96 o 
   0   6   5        7.61        6.71      1.29 o 
   1   6   5      349.22      375.80     10.57 o 
   2   6   5      147.73      140.89      4.01 o 
   3   6   5       74.53       73.76      3.30 o 
   4   6   5        0.65        1.37      1.31 o 
   5   6   5      908.02      874.28     29.80 o 
   6   6   5      224.90      228.28      7.43 o 
   7   6   5       41.68       39.03      3.23 o 
   8   6   5       17.49       12.96      2.85 o 
   9   6   5      301.75      318.38      8.83 o 
  10   6   5       45.12       40.33      4.34 o 
  11   6   5        0.16        0.25      2.69 o 
  12   6   5       31.31       21.45      4.03 o 
  13   6   5       22.23       29.59      6.22 o 
  14   6   5       69.62       67.84      8.36 o 
 -16   7   5       15.39       17.76      9.13 o 
 -15   7   5       13.65       22.59      8.51 o 
 -14   7   5       47.45       35.89      6.33 o 
 -13   7   5       64.46       66.30      7.35 o 
 -12   7   5       91.08       94.12      7.74 o 
 -11   7   5       24.45       27.86      5.00 o 
 -10   7   5        2.02        2.34      3.00 o 
  -9   7   5       13.64       13.55      3.68 o 
  -8   7   5      235.51      188.24     45.56 o 
  -7   7   5     1834.20     1743.56     79.32 o 
  -6   7   5      203.98      184.94      8.46 o 
  -5   7   5      231.78      226.52      8.44 o 
  -4   7   5      339.14      321.11      8.70 o 
  -3   7   5      374.09      329.86     11.15 o 
  -2   7   5      723.71      678.80     18.03 o 
  -1   7   5      477.02      460.07     12.80 o 
   0   7   5       20.55       30.50      2.24 o 
   1   7   5      139.33      112.92      5.16 o 
   2   7   5      530.71      488.48     19.68 o 
   3   7   5       13.83        9.65      1.91 o 
   4   7   5     1082.75     1016.18     20.66 o 
   5   7   5      348.66      329.63     12.70 o 
   6   7   5      258.68      260.52     10.08 o 
   7   7   5        4.93        1.31      2.08 o 
   8   7   5      174.63      160.73      6.51 o 
   9   7   5        0.27        0.29      2.42 o 
  10   7   5       85.86       80.48      5.68 o 
  11   7   5       28.56       25.88      4.21 o 
  12   7   5        0.79        0.09      3.25 o 
  13   7   5       12.57        6.52      4.77 o 
  14   7   5        4.77        7.46      7.65 o 
 -15   8   5        0.17       -6.02      6.02 o 
 -14   8   5        0.43        1.62      6.10 o 
 -13   8   5       41.70       37.81      6.42 o 
 -12   8   5       86.56       98.36      8.27 o 
 -11   8   5        4.48        5.34      3.71 o 
 -10   8   5        9.09        1.05      3.13 o 
  -9   8   5       83.03       92.02      7.05 o 
  -8   8   5       36.09       38.85      4.95 o 
  -7   8   5        5.57        3.54      2.30 o 
  -6   8   5      318.17      315.64      8.82 o 
  -5   8   5       15.75       14.39      2.48 o 
  -4   8   5      228.88      201.07      5.00 o 
  -3   8   5      319.38      320.33      9.93 o 
  -2   8   5       18.98       14.42      1.86 o 
  -1   8   5      346.40      313.06     13.26 o 
   0   8   5      609.57      519.25     36.97 o 
   1   8   5      323.60      296.09     14.17 o 
   2   8   5       78.63       63.44      3.46 o 
   3   8   5      220.47      197.26      7.64 o 
   4   8   5        2.53        3.76      1.92 o 
   5   8   5       19.57       23.29      2.81 o 
   6   8   5        9.97        9.05      2.43 o 
   7   8   5      135.99      129.95      5.67 o 
   8   8   5       43.70       38.47      4.33 o 
   9   8   5        9.25        8.79      3.10 o 
  10   8   5      138.97      144.32      7.19 o 
  11   8   5       20.49       20.50      4.50 o 
  12   8   5        4.14        3.00      3.83 o 
  13   8   5       18.52       21.46     10.59 o 
 -14   9   5       28.38       31.02      9.60 o 
 -13   9   5       93.10      108.05     18.99 o 
 -12   9   5      135.84      168.70     12.42 o 
 -11   9   5       41.26       44.98      6.37 o 
 -10   9   5        7.44        6.30      3.92 o 
  -9   9   5      139.77      142.13      8.58 o 
  -8   9   5       12.92       17.21      4.35 o 
  -7   9   5      111.10      113.52      7.45 o 
  -6   9   5       43.96       29.06      4.13 o 
  -5   9   5      155.13      124.20     11.88 o 
  -4   9   5      860.30      694.65     68.16 o 
  -3   9   5      479.65      362.87     36.44 o 
  -2   9   5      197.30      192.49      7.79 o 
  -1   9   5        0.60        1.30      1.48 o 
   0   9   5        6.59        5.22      1.63 o 
   1   9   5      337.28      303.30     10.74 o 
   2   9   5      300.71      309.70     11.71 o 
   3   9   5       52.38       55.65      3.67 o 
   4   9   5      178.49      164.30      5.65 o 
   5   9   5       14.41        9.34      2.50 o 
   6   9   5       15.32       11.49      2.82 o 
   7   9   5       17.83       10.27      3.09 o 
   8   9   5       71.86       81.96      5.82 o 
   9   9   5        0.09        0.67      2.76 o 
  10   9   5       12.79       13.39      4.06 o 
  11   9   5        2.68        1.64      3.71 o 
  12   9   5        0.11       -1.32      5.04 o 
 -13  10   5        7.36        3.17      9.98 o 
 -12  10   5        1.18        0.96      6.28 o 
 -11  10   5      134.62      146.95     14.70 o 
 -10  10   5       34.39       27.04      6.63 o 
  -9  10   5       14.32       23.65      5.07 o 
  -8  10   5        0.00        2.27      3.44 o 
  -7  10   5        1.09       -0.34      3.09 o 
  -6  10   5        6.98        6.11      2.79 o 
  -5  10   5       41.50       36.96      3.70 o 
  -4  10   5        1.56        0.69      1.97 o 
  -3  10   5      571.22      516.35     17.16 o 
  -2  10   5        0.02       -1.33      1.82 o 
  -1  10   5       64.87       68.08      3.46 o 
   0  10   5      214.99      196.44     14.36 o 
   1  10   5        6.10        4.25      1.97 o 
   2  10   5        8.82        6.97      2.10 o 
   3  10   5        5.29        4.76      1.89 o 
   4  10   5       44.38       43.91      3.71 o 
   5  10   5       39.95       39.34      3.94 o 
   6  10   5        1.75        2.97      2.66 o 
   7  10   5       29.27       28.73      4.07 o 
   8  10   5       31.71       32.16      4.49 o 
   9  10   5       49.80       47.07      5.66 o 
  10  10   5       11.58        8.54      4.45 o 
  11  10   5       52.15       50.64      8.58 o 
 -12  11   5        1.65        6.57     10.47 o 
 -11  11   5       16.63       13.13      7.83 o 
 -10  11   5       11.56       13.74      7.42 o 
  -9  11   5      161.97      199.86     13.02 o 
  -8  11   5        1.01       -3.80      3.92 o 
  -7  11   5        3.90        6.34      3.56 o 
  -6  11   5        3.56        4.25      2.91 o 
  -5  11   5      106.93      102.22      6.02 o 
  -4  11   5        0.90       -0.69      2.12 o 
  -3  11   5      119.63      105.55      5.46 o 
  -2  11   5        2.73       10.35      2.81 o 
  -1  11   5       23.27       22.40      3.15 o 
   0  11   5       26.13       19.19      2.66 o 
   1  11   5       25.44       28.70      2.95 o 
   2  11   5       54.64       63.64      4.03 o 
   3  11   5        5.96        7.67      2.35 o 
   4  11   5       54.32       64.20      4.77 o 
   5  11   5      116.65      140.70      6.41 o 
   6  11   5       45.64       58.31      5.45 o 
   7  11   5      114.55      130.26      7.27 o 
   8  11   5       33.63       35.80      5.28 o 
   9  11   5        3.97        2.52      4.14 o 
  10  11   5       24.69       25.72      7.28 o 
 -11  12   5        7.67        6.33     10.96 o 
 -10  12   5        1.03        0.73      9.25 o 
  -9  12   5       65.72       81.98     12.56 o 
  -8  12   5      282.15      313.91     20.22 o 
  -7  12   5        0.00       -0.33      3.42 o 
  -6  12   5       60.29       77.88      6.59 o 
  -5  12   5        0.17       -0.13      2.63 o 
  -4  12   5      136.20      144.41      7.13 o 
  -3  12   5        0.04       -2.14      2.41 o 
  -2  12   5        7.27        5.51      3.10 o 
  -1  12   5      166.80      158.01      6.50 o 
   0  12   5        3.91        6.76      2.79 o 
   1  12   5        0.74        0.87      2.15 o 
   2  12   5        4.15        2.37      2.54 o 
   3  12   5        0.72        0.51      2.58 o 
   4  12   5        6.21        8.16      3.24 o 
   5  12   5        3.34        1.86      3.20 o 
   6  12   5        2.52        1.09      3.43 o 
   7  12   5       11.68       13.78      4.73 o 
   8  12   5       10.64        0.57      5.08 o 
   9  12   5       19.44       15.83      6.83 o 
  -9  13   5        2.28        4.70      6.05 o 
  -8  13   5        6.26        6.15      5.77 o 
  -7  13   5      107.79      126.01     12.07 o 
  -6  13   5        2.22        3.46      4.68 o 
  -5  13   5        9.51       16.46      5.41 o 
  -4  13   5        2.31       -3.13      3.97 o 
  -3  13   5       70.37       75.03      9.41 o 
  -2  13   5        1.15       -0.08      2.88 o 
  -1  13   5       51.48       57.32      5.33 o 
   0  13   5       42.64       40.22      4.42 o 
   1  13   5       12.29       11.46      3.80 o 
   2  13   5        1.29        2.97      3.21 o 
   3  13   5       88.21      108.21      6.92 o 
   4  13   5        6.40        2.71      3.68 o 
   5  13   5       34.00       37.41      6.22 o 
   6  13   5        3.10        6.69      4.66 o 
   7  13   5       18.45       28.12      7.61 o 
  -6  14   5       62.87       63.45      9.77 o 
  -5  14   5      148.03      166.61     11.65 o 
  -4  14   5        9.08       12.40      5.42 o 
  -3  14   5       44.67       42.38      8.29 o 
  -2  14   5       20.43       14.44      6.27 o 
  -1  14   5        0.16        3.23      5.18 o 
   0  14   5       52.08       45.76     10.73 o 
   1  14   5        5.33        8.87      4.99 o 
   2  14   5       54.38       46.01      7.31 o 
   3  14   5       68.02       77.91      8.77 o 
   4  14   5       80.79       94.16      7.69 o 
 -18   0   6        8.30       -0.97      9.50 o 
 -16   0   6       89.23       74.79     13.63 o 
 -14   0   6      466.50      450.38     47.60 o 
 -12   0   6      543.79      610.41     54.96 o 
 -10   0   6      226.40      228.98     27.63 o 
  -8   0   6      200.20      235.84     14.72 o 
  -6   0   6      384.65      432.25     38.90 o 
  -4   0   6       29.92       40.33      1.84 o 
  -2   0   6     1048.61     1010.58     58.86 o 
   0   0   6     2205.72     2460.23     73.48 o 
   2   0   6     1959.16     2136.67     65.15 o 
   4   0   6        2.58        3.51      1.57 o 
   6   0   6      511.55      585.67     29.76 o 
   8   0   6      578.82      577.55     23.70 o 
  10   0   6      369.73      354.20     18.78 o 
  12   0   6        5.00        4.97      3.88 o 
  14   0   6       21.55       17.12      7.66 o 
 -17   1   6        9.42        1.81      6.63 o 
 -16   1   6        3.16        5.13      4.50 o 
 -15   1   6      248.17      252.56     15.57 o 
 -14   1   6      210.09      237.42     21.10 o 
 -13   1   6       17.95       16.64      3.80 o 
 -12   1   6        0.12       -0.24      2.49 o 
 -11   1   6      724.16      811.36     58.88 o 
 -10   1   6      379.89      418.39     20.67 o 
  -9   1   6      181.97      201.27     13.24 o 
  -8   1   6      110.86      111.43      4.76 o 
  -7   1   6       21.37       19.82      1.68 o 
  -6   1   6        0.87        5.89      1.16 o 
  -5   1   6        4.91        4.09      0.86 o 
  -4   1   6     1542.81     1643.95     86.04 o 
  -3   1   6      175.50      193.46      7.79 o 
  -2   1   6      947.68     1020.62     27.94 o 
  -1   1   6      135.16      147.51      5.66 o 
   0   1   6       81.76       82.61      2.02 o 
   1   1   6     1709.85     1939.61     41.86 o 
   2   1   6      859.62      942.30     23.77 o 
   3   1   6      429.48      502.33     12.76 o 
   4   1   6        0.74        0.57      0.97 o 
   5   1   6      116.44      130.26      5.02 o 
   6   1   6       18.57       28.43      2.21 o 
   7   1   6        1.46       -0.39      1.21 o 
   8   1   6      542.13      525.78     21.92 o 
   9   1   6      520.85      507.79     18.17 o 
  10   1   6      535.32      522.13     14.50 o 
  11   1   6      288.31      281.45      8.48 o 
  12   1   6       20.36       18.28      3.74 o 
  13   1   6       79.22       76.13      5.98 o 
  14   1   6       55.83       52.29      8.61 o 
  15   1   6        5.16        2.94      5.19 o 
 -17   2   6       18.42       18.57      7.99 o 
 -16   2   6       26.80       22.74      5.61 o 
 -15   2   6      135.76      142.63     10.16 o 
 -14   2   6       51.35       38.48      5.76 o 
 -13   2   6      273.89      289.78     22.81 o 
 -12   2   6       51.27       49.34      4.76 o 
 -11   2   6        0.25        0.80      1.79 o 
 -10   2   6       28.62       26.68      3.06 o 
  -9   2   6      243.37      258.43     13.84 o 
  -8   2   6       18.13       14.62      1.81 o 
  -7   2   6      155.47      162.54      8.35 o 
  -6   2   6      159.57      195.70      9.41 o 
  -5   2   6      757.34      842.68     40.15 o 
  -4   2   6       12.37        9.69      1.15 o 
  -3   2   6     1201.30     1448.83     46.42 o 
  -2   2   6        0.47        2.25      0.93 o 
  -1   2   6      232.46      241.39      6.34 o 
   0   2   6     1999.34     2304.63     65.53 o 
   1   2   6      459.64      511.29     13.49 o 
   2   2   6       11.50        7.65      1.13 o 
   3   2   6      530.47      603.27     15.75 o 
   4   2   6      285.91      308.85      8.72 o 
   5   2   6     1618.60     1746.58     47.69 o 
   6   2   6      172.61      190.46      7.24 o 
   7   2   6       24.08       20.51      2.39 o 
   8   2   6       79.76       71.74      3.80 o 
   9   2   6      155.58      149.63      5.53 o 
  10   2   6      108.23       94.34     10.54 o 
  11   2   6        0.12        0.47      2.22 o 
  12   2   6       91.42      107.59      6.88 o 
  13   2   6      139.53      126.50      7.56 o 
  14   2   6        0.98       -1.75      4.47 o 
  15   2   6       31.62       26.03      7.49 o 
 -17   3   6      138.49      137.63     14.97 o 
 -16   3   6       20.40       12.63      5.87 o 
 -15   3   6       63.04       65.31      7.36 o 
 -14   3   6        1.34        1.95      3.11 o 
 -13   3   6      114.15      120.24      7.23 o 
 -12   3   6       34.40       27.82      3.61 o 
 -11   3   6      186.70      190.55     14.16 o 
 -10   3   6       11.61       13.42      2.58 o 
  -9   3   6      621.42      643.15     34.39 o 
  -8   3   6      162.61      168.51      8.45 o 
  -7   3   6       38.38       33.80      3.21 o 
  -6   3   6      482.22      507.49     28.46 o 
  -5   3   6       27.10       38.24      2.59 o 
  -4   3   6      507.11      565.02     17.36 o 
  -3   3   6      183.08      166.27      5.62 o 
  -2   3   6      938.16     1069.14     27.62 o 
  -1   3   6     1289.49     1405.77     44.38 o 
   0   3   6       92.20      119.91      3.85 o 
   1   3   6      486.12      503.57     14.71 o 
   2   3   6       50.87       50.86      2.48 o 
   3   3   6      116.98      141.40      3.56 o 
   4   3   6      909.40     1026.64     30.50 o 
   5   3   6      321.15      306.82     10.14 o 
   6   3   6       84.52       85.35      3.66 o 
   7   3   6      449.06      441.84     13.47 o 
   8   3   6      534.77      547.19     11.99 o 
   9   3   6       88.78       84.21      4.91 o 
  10   3   6       82.98       78.22      5.01 o 
  11   3   6       36.14       40.89      4.81 o 
  12   3   6       57.55       58.52      5.69 o 
  13   3   6        0.47        0.95      3.27 o 
  14   3   6       10.85       10.46      5.06 o 
  15   3   6        3.28       -1.47      5.11 o 
 -17   4   6        4.08       -3.17      9.01 o 
 -16   4   6        8.15        3.17      8.52 o 
 -15   4   6       33.83       40.61      6.34 o 
 -14   4   6        0.07        0.30      3.10 o 
 -13   4   6       12.68       14.27      3.35 o 
 -12   4   6       52.57       47.57      4.52 o 
 -11   4   6       15.29       13.18      2.85 o 
 -10   4   6       17.38       17.98      2.91 o 
  -9   4   6       24.54       20.86      3.43 o 
  -8   4   6       73.11       72.31      5.04 o 
  -7   4   6        5.08        4.43      1.80 o 
  -6   4   6        0.12        0.54      1.19 o 
  -5   4   6      252.47      268.50      7.92 o 
  -4   4   6        3.72        3.49      0.86 o 
  -3   4   6       44.58       43.91      1.86 o 
  -2   4   6      155.15      165.07      3.84 o 
  -1   4   6      919.59      966.64     28.18 o 
   0   4   6        4.37        8.94      1.25 o 
   1   4   6       38.63       41.21      2.28 o 
   2   4   6       29.79       30.98      1.99 o 
   3   4   6      159.74      151.13      6.47 o 
   4   4   6      619.39      682.00     20.93 o 
   5   4   6     1161.80     1165.49     35.97 o 
   6   4   6       42.72       42.22      3.14 o 
   7   4   6      390.12      361.48      8.44 o 
   8   4   6       54.27       56.29      4.18 o 
   9   4   6       16.83       14.99      2.88 o 
  10   4   6       40.32       38.88      4.56 o 
  11   4   6      157.02      167.78      7.86 o 
  12   4   6        0.45        1.52      3.11 o 
  13   4   6        8.71        7.20      4.22 o 
  14   4   6       60.69       46.31      7.36 o 
 -17   5   6        0.04        7.30      9.98 o 
 -16   5   6       46.73       48.94     14.85 o 
 -15   5   6        3.17        3.08      5.03 o 
 -14   5   6        1.24        5.28      4.53 o 
 -13   5   6        7.14        7.69      3.05 o 
 -12   5   6      102.87       84.36     10.67 o 
 -11   5   6        0.01       -0.04      2.21 o 
 -10   5   6      206.50      206.21     11.07 o 
  -9   5   6      115.08      115.00      6.61 o 
  -8   5   6      176.85      186.88      6.07 o 
  -7   5   6       29.45       30.42      3.02 o 
  -6   5   6       10.30        5.29      1.60 o 
  -5   5   6      460.09      464.62     13.30 o 
  -4   5   6      109.23      100.03      2.73 o 
  -3   5   6      826.28      799.92     16.28 o 
  -2   5   6      345.10      337.33      6.65 o 
  -1   5   6       22.15       42.56      1.98 o 
   0   5   6      130.21      132.78      4.56 o 
   1   5   6      143.93      153.48      5.91 o 
   2   5   6       53.86       49.01      2.62 o 
   3   5   6      739.78      708.99     21.63 o 
   4   5   6       92.27       88.24      3.64 o 
   5   5   6      431.23      434.38     13.40 o 
   6   5   6      739.26      756.08     25.79 o 
   7   5   6       96.82       99.48      4.90 o 
   8   5   6        0.76        2.10      1.84 o 
   9   5   6       41.13       47.40      4.74 o 
  10   5   6        2.62        1.10      2.83 o 
  11   5   6       93.06       83.46      6.34 o 
  12   5   6        4.69        1.83      3.33 o 
  13   5   6        0.27       -2.69      4.04 o 
  14   5   6       10.99       14.73      5.73 o 
 -16   6   6       55.95       54.60     18.14 o 
 -15   6   6        2.19        4.06      6.17 o 
 -14   6   6       10.91       10.93      4.58 o 
 -13   6   6        9.51       10.99      4.43 o 
 -12   6   6       80.51       72.44     10.12 o 
 -11   6   6       13.55        7.51      2.82 o 
 -10   6   6       22.12       27.15      3.56 o 
  -9   6   6       52.50       63.17      6.17 o 
  -8   6   6      231.50      213.25      6.78 o 
  -7   6   6      236.17      220.60      9.09 o 
  -6   6   6      306.39      303.91     15.04 o 
  -5   6   6      223.14      207.63      6.10 o 
  -4   6   6     1295.54     1230.69     31.25 o 
  -3   6   6       38.49       42.56      2.25 o 
  -2   6   6      179.34      182.15      5.26 o 
  -1   6   6       12.59       12.59      1.46 o 
   0   6   6       75.71       83.58      2.96 o 
   1   6   6      690.67      709.91     32.49 o 
   2   6   6     1311.50     1308.17     47.90 o 
   3   6   6      327.17      340.36     10.90 o 
   4   6   6      477.72      446.63     13.18 o 
   5   6   6        0.25        1.10      1.56 o 
   6   6   6      138.72      133.60      4.81 o 
   7   6   6       24.79       19.50      2.69 o 
   8   6   6      160.96      162.72      6.09 o 
   9   6   6       42.30       37.81      4.25 o 
  10   6   6       36.29       42.16      5.00 o 
  11   6   6        0.64        0.84      2.92 o 
  12   6   6       54.93       42.85      6.23 o 
  13   6   6       12.07       10.15      5.31 o 
  14   6   6       21.63       23.41      7.35 o 
 -15   7   6       35.64       30.34      7.47 o 
 -14   7   6        1.43        1.99      4.20 o 
 -13   7   6        1.98        0.03      3.63 o 
 -12   7   6        2.94        6.04      3.88 o 
 -11   7   6       11.66       10.19      3.35 o 
 -10   7   6      127.31      116.25      9.41 o 
  -9   7   6      179.25      172.63      6.72 o 
  -8   7   6        3.32        3.11      2.18 o 
  -7   7   6      143.21      139.91      5.68 o 
  -6   7   6      240.32      228.18      9.10 o 
  -5   7   6      175.91      163.58      5.13 o 
  -4   7   6       62.94       62.33      2.99 o 
  -3   7   6      104.87       91.94      3.29 o 
  -2   7   6     1422.60     1366.29     36.14 o 
  -1   7   6      418.70      382.06     14.91 o 
   0   7   6       71.48       72.85      3.64 o 
   1   7   6      155.70      136.21      4.31 o 
   2   7   6     2069.13     2035.89     74.35 o 
   3   7   6      734.69      679.64     19.47 o 
   4   7   6     1101.95     1019.92     32.01 o 
   5   7   6      315.73      312.58      7.52 o 
   6   7   6       26.52       25.84      2.97 o 
   7   7   6       10.45        9.70      2.62 o 
   8   7   6      196.24      188.37      6.71 o 
   9   7   6       38.62       33.31      4.32 o 
  10   7   6       55.02       69.60      5.65 o 
  11   7   6       41.54       41.88      5.38 o 
  12   7   6        1.73        3.46      4.43 o 
  13   7   6        7.57        4.57      5.72 o 
 -15   8   6       30.77       36.84      8.19 o 
 -14   8   6        2.12        7.75      5.67 o 
 -13   8   6       80.54       93.22      8.62 o 
 -12   8   6       33.30       25.62      5.50 o 
 -11   8   6      120.20      131.77      8.94 o 
 -10   8   6       35.22       37.11      6.54 o 
  -9   8   6       33.78       31.89      4.40 o 
  -8   8   6        1.29       -1.03      2.36 o 
  -7   8   6       31.14       29.64      3.53 o 
  -6   8   6      302.09      290.84     11.04 o 
  -5   8   6       67.05       63.08      3.50 o 
  -4   8   6      100.55       99.74      4.35 o 
  -3   8   6      351.51      308.46     11.12 o 
  -2   8   6      174.47      166.91      5.52 o 
  -1   8   6       37.49       45.20      2.64 o 
   0   8   6       75.84       60.81      3.15 o 
   1   8   6       49.60       50.03      3.04 o 
   2   8   6       32.64       35.14      3.00 o 
   3   8   6        0.32       -0.32      1.77 o 
   4   8   6     1258.72     1208.86     43.45 o 
   5   8   6      491.49      525.71     15.82 o 
   6   8   6       24.84       26.77      3.09 o 
   7   8   6        3.78        1.71      2.29 o 
   8   8   6       96.80       99.99      6.02 o 
   9   8   6       18.98       19.41      3.81 o 
  10   8   6        9.85        7.64      3.34 o 
  11   8   6       23.79       24.94      4.90 o 
  12   8   6       39.96       46.48      7.54 o 
 -14   9   6       10.26        9.25      5.85 o 
 -13   9   6        5.62       14.09      5.96 o 
 -12   9   6        4.34        2.46      4.18 o 
 -11   9   6        2.72       -1.25      3.49 o 
 -10   9   6      105.87      112.50      8.50 o 
  -9   9   6       43.83       34.81      5.54 o 
  -8   9   6       46.63       46.38      5.66 o 
  -7   9   6      314.77      296.65     11.51 o 
  -6   9   6      496.63      451.17     16.16 o 
  -5   9   6      162.09      159.86      7.45 o 
  -4   9   6        4.19        2.86      1.97 o 
  -3   9   6       43.77       40.62      3.38 o 
  -2   9   6      106.11       94.95      4.00 o 
  -1   9   6      142.32      155.18      5.26 o 
   0   9   6        4.79        4.52      1.78 o 
   1   9   6      506.54      504.92     21.29 o 
   2   9   6       79.84       66.83      3.89 o 
   3   9   6       29.84       28.34      3.02 o 
   4   9   6       13.05        8.71      2.14 o 
   5   9   6       65.87       67.12      4.24 o 
   6   9   6        0.07        0.23      2.18 o 
   7   9   6       25.85       30.06      3.83 o 
   8   9   6       90.66      108.66      6.58 o 
   9   9   6        0.03       -1.89      2.83 o 
  10   9   6        0.57        3.22      3.46 o 
  11   9   6       69.93       82.18      8.12 o 
  12   9   6       12.40       11.57      6.44 o 
 -13  10   6       39.02       32.90      9.63 o 
 -12  10   6       14.50        4.91      5.44 o 
 -11  10   6        3.85       -0.15      4.59 o 
 -10  10   6        8.00        5.79      4.29 o 
  -9  10   6        1.64       -2.37      3.43 o 
  -8  10   6      128.14      133.77     10.57 o 
  -7  10   6       32.03       38.99      5.32 o 
  -6  10   6        6.60        4.24      2.83 o 
  -5  10   6       82.91       81.45      5.19 o 
  -4  10   6       40.55       40.49      4.07 o 
  -3  10   6      174.37      188.21      6.86 o 
  -2  10   6        1.19        1.69      2.02 o 
  -1  10   6       82.86       81.12      3.72 o 
   0  10   6      132.68      105.42     10.37 o 
   1  10   6       15.85        8.87      1.99 o 
   2  10   6        0.02        0.05      1.91 o 
   3  10   6       66.84       64.55      4.12 o 
   4  10   6       23.28       26.02      3.21 o 
   5  10   6       85.31       88.53      5.35 o 
   6  10   6       12.52       13.29      3.20 o 
   7  10   6        8.47        7.13      3.33 o 
   8  10   6        0.91        1.76      3.39 o 
   9  10   6       47.95       60.18      6.36 o 
  10  10   6       23.70       24.64      5.52 o 
  11  10   6        0.07       -1.97      5.19 o 
 -12  11   6       98.06      106.16     17.29 o 
 -11  11   6       88.82      105.18     12.80 o 
 -10  11   6        1.33        3.31      5.72 o 
  -9  11   6       10.10       12.24      5.89 o 
  -8  11   6       32.28       33.28      5.48 o 
  -7  11   6        4.53        7.18      3.62 o 
  -6  11   6       18.40       20.82      4.20 o 
  -5  11   6        5.51        7.85      3.25 o 
  -4  11   6       49.20       61.70      5.60 o 
  -3  11   6       99.48       87.25      6.15 o 
  -2  11   6       13.04       12.09      3.11 o 
  -1  11   6        0.33        0.89      1.97 o 
   0  11   6       27.73       26.91      2.79 o 
   1  11   6        0.05       -0.92      1.85 o 
   2  11   6      156.85      175.39      7.93 o 
   3  11   6       67.92       89.77      4.98 o 
   4  11   6      106.46      127.26      6.20 o 
   5  11   6       21.40       25.05      3.82 o 
   6  11   6        7.10        6.36      3.37 o 
   7  11   6       55.06       66.73      6.35 o 
   8  11   6      115.52      135.92      9.28 o 
   9  11   6       21.70       30.04      7.68 o 
 -10  12   6        0.52       -1.18      5.16 o 
  -9  12   6        3.26        4.35      4.90 o 
  -8  12   6       21.40       26.15      5.99 o 
  -7  12   6        4.93        6.99      4.55 o 
  -6  12   6        0.47       -1.82      3.07 o 
  -5  12   6        8.04        6.49      3.45 o 
  -4  12   6       36.29       30.63      6.73 o 
  -3  12   6       48.64       65.07      6.54 o 
  -2  12   6       34.52       28.26      5.47 o 
  -1  12   6       26.31       24.11      5.15 o 
   0  12   6       12.14       10.13      3.45 o 
   1  12   6      251.98      279.55      8.28 o 
   2  12   6       37.59       44.15      3.93 o 
   3  12   6       25.75       28.68      4.06 o 
   4  12   6       30.19       32.99      4.69 o 
   5  12   6       26.10       21.48      4.74 o 
   6  12   6       44.83       63.99      6.52 o 
   7  12   6        8.25        9.67      4.65 o 
   8  12   6        7.44        7.39      5.86 o 
  -8  13   6       35.39       40.13      9.77 o 
  -7  13   6       26.28       27.80      6.65 o 
  -6  13   6        0.99       -2.32      4.03 o 
  -5  13   6       64.73       59.76      7.93 o 
  -4  13   6        4.89        1.47      4.31 o 
  -3  13   6        9.09        5.26      5.05 o 
  -2  13   6      141.47      139.33     11.61 o 
  -1  13   6        1.79        1.31      4.86 o 
   0  13   6      240.58      255.85     14.98 o 
   1  13   6        1.05        2.33      4.58 o 
   2  13   6      175.73      197.30     11.20 o 
   3  13   6        0.01       -3.36      3.36 o 
   4  13   6      110.70      130.86      9.07 o 
   5  13   6       54.21       64.00      7.36 o 
   6  13   6        9.37        6.32      6.00 o 
  -6  14   6       57.08       55.50     11.53 o 
  -5  14   6       15.54       13.23      6.61 o 
  -4  14   6       13.31       13.88      6.21 o 
  -3  14   6       42.96       44.60      8.60 o 
  -2  14   6       11.66       16.51      6.45 o 
  -1  14   6       68.68       63.46      9.53 o 
   0  14   6        0.44        0.73      6.07 o 
   1  14   6      121.07      125.99     14.89 o 
   2  14   6        7.33        4.91      6.96 o 
   3  14   6        2.68       -4.82      5.79 o 
 -17   0   7        1.21       -0.73      8.52 o 
 -15   0   7      276.84      283.42     23.62 o 
 -13   0   7       39.63       43.97      7.92 o 
 -11   0   7      504.86      602.39     95.44 o 
  -9   0   7       89.77       94.41      8.19 o 
  -7   0   7      998.08     1082.31     89.82 o 
  -5   0   7     1040.24     1082.23     66.30 o 
  -3   0   7      515.13      634.36     26.53 o 
  -1   0   7       36.85       55.92      3.79 o 
   1   0   7      420.19      451.19     15.70 o 
   3   0   7      604.23      623.58     27.31 o 
   5   0   7      309.12      360.29     13.64 o 
   7   0   7        1.64        1.52      2.19 o 
   9   0   7       58.45       53.14      5.65 o 
  11   0   7       14.10       12.18      4.21 o 
  13   0   7      159.34      158.47     13.49 o 
  15   0   7       27.40       37.75     11.44 o 
 -17   1   7       56.30       57.31     11.27 o 
 -16   1   7        8.77       12.78      7.23 o 
 -15   1   7      121.24      126.61     14.00 o 
 -14   1   7      589.35      606.78     44.73 o 
 -13   1   7      175.75      134.04     40.20 o 
 -12   1   7        1.58        1.53      2.79 o 
 -11   1   7       13.51       12.12      3.19 o 
 -10   1   7       65.10       74.46      5.99 o 
  -9   1   7      138.82      144.56      7.66 o 
  -8   1   7       11.09       14.51      1.90 o 
  -7   1   7       68.38       69.52      3.73 o 
  -6   1   7        7.05       11.02      1.36 o 
  -5   1   7      220.07      241.79     12.81 o 
  -4   1   7      150.19      142.18      5.20 o 
  -3   1   7        3.65        3.94      0.94 o 
  -2   1   7      476.10      541.65     13.95 o 
  -1   1   7      584.42      667.14     20.04 o 
   0   1   7      152.95      166.52      4.47 o 
   1   1   7      291.12      309.45      7.98 o 
   2   1   7      132.21      146.08      3.27 o 
   3   1   7      207.40      247.64      7.23 o 
   4   1   7      398.31      440.21     13.07 o 
   5   1   7       33.21       37.24      2.40 o 
   6   1   7      119.77      112.45      4.12 o 
   7   1   7      628.84      653.72     19.47 o 
   8   1   7      454.93      439.16     15.83 o 
   9   1   7       31.03       33.36      3.44 o 
  10   1   7        2.60        3.66      2.31 o 
  11   1   7       39.19       40.30      4.07 o 
  12   1   7        3.80        2.90      2.62 o 
  13   1   7        1.01        1.17      3.11 o 
  14   1   7       49.20       46.71      8.47 o 
  15   1   7        1.64       -4.13      5.11 o 
 -17   2   7       37.72       43.35     10.31 o 
 -16   2   7       43.86       32.52      7.29 o 
 -15   2   7       74.66       68.73      8.81 o 
 -14   2   7        0.00       -3.86      3.86 o 
 -13   2   7       28.23       26.34      4.66 o 
 -12   2   7      152.88      154.83     14.83 o 
 -11   2   7      134.82      133.46      5.62 o 
 -10   2   7      156.94      173.72     10.89 o 
  -9   2   7       45.99       51.15      3.97 o 
  -8   2   7       38.70       37.63      2.87 o 
  -7   2   7       16.63       15.40      1.66 o 
  -6   2   7      407.36      440.25     22.40 o 
  -5   2   7       36.84       29.98      2.33 o 
  -4   2   7      224.70      257.80      9.71 o 
  -3   2   7      164.21      141.61      4.44 o 
  -2   2   7     1638.08     1672.15     45.00 o 
  -1   2   7      439.07      488.45     12.89 o 
   0   2   7      190.37      228.15      6.35 o 
   1   2   7       63.81       91.59      2.95 o 
   2   2   7     2087.95     2348.92     57.37 o 
   3   2   7       17.77       17.34      1.68 o 
   4   2   7       12.52       13.82      1.67 o 
   5   2   7      170.26      167.51      6.93 o 
   6   2   7       95.45      106.66      4.05 o 
   7   2   7      290.29      295.57      8.96 o 
   8   2   7      161.04      154.08      5.98 o 
   9   2   7        0.20       -0.43      1.94 o 
  10   2   7       37.49       35.58      3.73 o 
  11   2   7       13.93        8.65      2.90 o 
  12   2   7       10.29        8.79      3.37 o 
  13   2   7       51.33       42.84      5.58 o 
  14   2   7        0.32        1.43      4.47 o 
 -17   3   7        3.54        3.12      6.63 o 
 -16   3   7        1.30        3.02      5.25 o 
 -15   3   7        7.45        2.71      4.74 o 
 -14   3   7        0.00        1.28      4.14 o 
 -13   3   7        0.05       -0.58      3.49 o 
 -12   3   7        0.46        4.12      2.52 o 
 -11   3   7      135.88      136.84      5.90 o 
 -10   3   7       37.25       40.20      3.61 o 
  -9   3   7       34.53       26.58      5.08 o 
  -8   3   7      110.85      115.05      8.35 o 
  -7   3   7        5.82        5.53      1.57 o 
  -6   3   7      163.13      144.13      6.72 o 
  -5   3   7       57.59       58.06      2.81 o 
  -4   3   7       76.84       81.95      2.78 o 
  -3   3   7        7.90       13.31      1.02 o 
  -2   3   7       75.50       76.33      2.70 o 
  -1   3   7     1340.79     1484.99     45.70 o 
   0   3   7       25.19       42.36      1.88 o 
   1   3   7      945.42     1116.11     31.56 o 
   2   3   7      868.00      992.76     32.22 o 
   3   3   7      405.30      460.85     12.80 o 
   4   3   7       18.26       14.84      1.74 o 
   5   3   7      656.32      672.91     19.06 o 
   6   3   7      306.61      300.19      8.12 o 
   7   3   7      248.68      224.22      7.91 o 
   8   3   7        0.33        1.18      1.81 o 
   9   3   7      344.46      328.01     10.81 o 
  10   3   7       99.43       77.74     11.04 o 
  11   3   7       10.35       11.30      3.48 o 
  12   3   7        4.43        7.17      3.54 o 
  13   3   7       37.87       33.45      5.82 o 
  14   3   7        0.75       -3.01      4.10 o 
 -17   4   7        0.18        8.28      9.74 o 
 -16   4   7       11.28        9.01      7.05 o 
 -15   4   7        0.00       -3.75      4.39 o 
 -14   4   7        6.23        6.77      4.69 o 
 -13   4   7       60.37       65.94      6.58 o 
 -12   4   7        7.88        6.42      3.02 o 
 -11   4   7       44.68       44.80      4.11 o 
 -10   4   7        1.03       -0.06      2.03 o 
  -9   4   7      229.49      236.66     12.90 o 
  -8   4   7      542.99      540.04     30.69 o 
  -7   4   7       29.05       18.69      4.20 o 
  -6   4   7      364.35      362.66      9.91 o 
  -5   4   7       26.81       19.46      1.81 o 
  -4   4   7      138.17      129.96      3.12 o 
  -3   4   7        4.57        4.48      1.00 o 
  -2   4   7      431.15      422.88     12.83 o 
  -1   4   7      135.50      122.49      5.22 o 
   0   4   7      127.51      142.05      4.71 o 
   1   4   7        0.42       -0.02      0.98 o 
   2   4   7       80.87       71.51      3.28 o 
   3   4   7      276.95      250.29     10.21 o 
   4   4   7      464.27      422.88     14.17 o 
   5   4   7      196.17      205.05      7.58 o 
   6   4   7      120.76      116.45      4.70 o 
   7   4   7       20.82       24.72      2.99 o 
   8   4   7       47.48       39.93      3.61 o 
   9   4   7        0.47       -1.75      1.95 o 
  10   4   7        8.79        9.29      3.30 o 
  11   4   7        4.80        2.78      3.14 o 
  12   4   7       15.53       12.33      3.92 o 
  13   4   7       19.68       21.41      5.65 o 
  14   4   7       74.94       65.72      8.40 o 
 -16   5   7        1.98        0.24      9.01 o 
 -15   5   7       11.02       12.35      7.38 o 
 -14   5   7        0.07        3.06      4.43 o 
 -13   5   7        9.39        8.33      3.54 o 
 -12   5   7      212.56      225.51     10.16 o 
 -11   5   7       39.84       36.16      4.44 o 
 -10   5   7       11.09       11.54      2.76 o 
  -9   5   7       42.54       37.47      3.72 o 
  -8   5   7      375.06      356.20     16.26 o 
  -7   5   7      154.58      154.75     10.13 o 
  -6   5   7      244.52      236.37      9.54 o 
  -5   5   7      518.15      516.66     16.90 o 
  -4   5   7      114.74      117.49      3.27 o 
  -3   5   7      178.10      152.86      3.45 o 
  -2   5   7     1132.85     1134.49     27.48 o 
  -1   5   7       28.26       25.11      1.89 o 
   0   5   7      283.09      287.52     10.43 o 
   1   5   7       59.97       60.73      3.07 o 
   2   5   7      598.44      610.95     23.58 o 
   3   5   7      107.72       95.28      3.88 o 
   4   5   7       31.37       23.14      2.59 o 
   5   5   7      345.30      328.26     11.79 o 
   6   5   7       20.84       24.37      2.88 o 
   7   5   7       25.01       20.73      2.88 o 
   8   5   7      136.60      119.05      6.00 o 
   9   5   7       59.16       61.80      4.95 o 
  10   5   7       59.79       52.24      5.28 o 
  11   5   7       58.48       48.56      5.52 o 
  12   5   7       37.88       33.99      5.74 o 
  13   5   7       17.09       10.63      5.22 o 
  14   5   7        3.64        0.22      5.65 o 
 -16   6   7       21.60       23.86     13.15 o 
 -15   6   7        0.00       -3.90      7.30 o 
 -14   6   7       15.31       16.48      5.05 o 
 -13   6   7       77.93       92.23      7.91 o 
 -12   6   7        2.96        1.39      3.11 o 
 -11   6   7       27.38       30.57      4.40 o 
 -10   6   7      108.32      107.82      6.38 o 
  -9   6   7       36.37       42.65      4.47 o 
  -8   6   7       58.10       57.40      4.14 o 
  -7   6   7       17.64       15.54      2.49 o 
  -6   6   7       21.14       24.52      2.72 o 
  -5   6   7      191.97      191.85      4.79 o 
  -4   6   7        5.88        5.78      1.45 o 
  -3   6   7      106.58      100.90      3.44 o 
  -2   6   7        4.41        3.46      1.18 o 
  -1   6   7       95.94       98.60      5.03 o 
   0   6   7      223.84      228.18      8.98 o 
   1   6   7        0.48        0.72      1.49 o 
   2   6   7        9.34        8.18      1.85 o 
   3   6   7        3.16        4.95      1.75 o 
   4   6   7      117.61      104.23      4.16 o 
   5   6   7      398.39      408.17     12.94 o 
   6   6   7       13.42       16.85      2.68 o 
   7   6   7      171.84      151.26      9.98 o 
   8   6   7       49.40       50.73      4.13 o 
   9   6   7      160.25      146.75      7.28 o 
  10   6   7        3.41        0.16      3.07 o 
  11   6   7       65.98       66.52      6.27 o 
  12   6   7       39.53       43.31      7.04 o 
  13   6   7       13.46        9.36      5.31 o 
 -15   7   7        3.05        4.63      9.25 o 
 -14   7   7        0.22        3.27      4.29 o 
 -13   7   7        3.74        2.33      3.88 o 
 -12   7   7        6.20        6.75      4.06 o 
 -11   7   7        6.61        6.04      3.60 o 
 -10   7   7        2.61       -0.11      2.62 o 
  -9   7   7       10.32        6.99      2.90 o 
  -8   7   7       35.84       35.99      4.20 o 
  -7   7   7       92.40       91.96      5.11 o 
  -6   7   7        6.81        7.75      2.13 o 
  -5   7   7      668.76      628.51     19.67 o 
  -4   7   7      227.80      207.41      6.13 o 
  -3   7   7      256.35      241.11      5.79 o 
  -2   7   7       61.76       71.46      3.06 o 
  -1   7   7     2550.66     2477.85     86.27 o 
   0   7   7     1153.49     1088.78     43.84 o 
   1   7   7      324.04      286.44      9.87 o 
   2   7   7     1456.35     1392.81     53.26 o 
   3   7   7       21.38       10.76      2.16 o 
   4   7   7       55.49       55.90      3.93 o 
   5   7   7       74.37       78.87      4.17 o 
   6   7   7       39.32       28.76      4.33 o 
   7   7   7        5.08        6.14      2.29 o 
   8   7   7       44.70       45.88      4.35 o 
   9   7   7      118.14      120.22      7.13 o 
  10   7   7        0.23       -1.74      3.10 o 
  11   7   7       55.18       64.87      7.02 o 
  12   7   7        1.56        1.72      5.06 o 
 -15   8   7        0.05       -1.20      5.94 o 
 -14   8   7       58.08       60.85      8.99 o 
 -13   8   7        0.01        1.08      4.06 o 
 -12   8   7       27.36       35.07      5.97 o 
 -11   8   7        1.87        1.41      3.55 o 
 -10   8   7       27.62       38.24      5.80 o 
  -9   8   7       64.26       61.43      6.26 o 
  -8   8   7       39.36       42.13      4.65 o 
  -7   8   7        4.03        4.10      2.36 o 
  -6   8   7       13.13       19.91      2.92 o 
  -5   8   7        1.29       -0.62      1.73 o 
  -4   8   7       30.30       31.42      3.36 o 
  -3   8   7      279.53      245.91     10.55 o 
  -2   8   7      394.67      377.01     12.54 o 
  -1   8   7       16.90       13.57      2.07 o 
   0   8   7       91.23       90.37      3.79 o 
   1   8   7     3032.61     2910.88     99.19 o 
   2   8   7      764.58      833.20     28.35 o 
   3   8   7        5.98        5.73      2.09 o 
   4   8   7       18.89       13.22      2.50 o 
   5   8   7       37.45       35.84      3.35 o 
   6   8   7       95.83       96.12      4.86 o 
   7   8   7      145.56      152.49      6.44 o 
   8   8   7        3.78        2.67      2.71 o 
   9   8   7       55.16       55.14      5.32 o 
  10   8   7        1.23       -1.48      3.75 o 
  11   8   7       15.77       13.77      5.46 o 
  12   8   7        6.34        6.95      5.98 o 
 -14   9   7       78.78       73.02     12.13 o 
 -13   9   7       19.77       10.98      5.87 o 
 -12   9   7        0.19        3.01      4.30 o 
 -11   9   7        5.81        5.60      4.14 o 
 -10   9   7        3.55        3.93      3.92 o 
  -9   9   7        1.69        1.86      3.39 o 
  -8   9   7        0.00        0.35      2.82 o 
  -7   9   7      118.52      109.69      6.22 o 
  -6   9   7       18.92       18.87      3.22 o 
  -5   9   7       60.65       61.44      4.52 o 
  -4   9   7        9.09       10.04      2.67 o 
  -3   9   7       16.68       11.28      2.93 o 
  -2   9   7       66.42       66.09      6.07 o 
  -1   9   7      209.17      192.98      8.73 o 
   0   9   7       18.64       18.74      2.43 o 
   1   9   7      668.32      700.33     25.25 o 
   2   9   7      144.93      152.37      5.33 o 
   3   9   7      140.99      119.97      5.02 o 
   4   9   7        8.29        4.94      2.24 o 
   5   9   7       80.76       67.32      8.06 o 
   6   9   7       33.80       34.90      4.00 o 
   7   9   7        2.61       -0.01      2.65 o 
   8   9   7      285.32      312.65      9.98 o 
   9   9   7        0.12        0.51      3.44 o 
  10   9   7       56.32       61.93      8.09 o 
  11   9   7       47.14       57.89      9.29 o 
 -13  10   7       29.40       33.28      9.32 o 
 -12  10   7        0.83       -0.14      5.10 o 
 -11  10   7      153.20      174.47     15.75 o 
 -10  10   7        7.86        5.10      4.18 o 
  -9  10   7        3.61        0.61      3.66 o 
  -8  10   7      127.13      136.34      8.28 o 
  -7  10   7       87.75       81.17      6.73 o 
  -6  10   7       28.76       41.70      4.68 o 
  -5  10   7       62.51       63.32      6.15 o 
  -4  10   7        1.56        0.16      2.44 o 
  -3  10   7        0.91        0.60      2.38 o 
  -2  10   7       85.20       69.18      5.75 o 
  -1  10   7       10.96        7.54      3.05 o 
   0  10   7      160.13      138.35     17.51 o 
   1  10   7        0.04        0.02      2.06 o 
   2  10   7       39.68       46.75      4.04 o 
   3  10   7       68.35       77.11      4.64 o 
   4  10   7       35.11       26.32      3.35 o 
   5  10   7      188.75      207.77      9.74 o 
   6  10   7       83.36       92.14      5.76 o 
   7  10   7       65.01       76.62      5.67 o 
   8  10   7       67.19       80.17      6.91 o 
   9  10   7      170.71      192.16     10.40 o 
  10  10   7        3.93        5.36      5.70 o 
 -11  11   7       16.95       17.87      8.32 o 
 -10  11   7        1.09       -1.35      4.46 o 
  -9  11   7      109.17      112.61      9.54 o 
  -8  11   7       23.43       20.13      4.84 o 
  -7  11   7       97.06       96.95      7.74 o 
  -6  11   7        0.22        0.87      2.85 o 
  -5  11   7        5.84        4.13      3.14 o 
  -4  11   7       11.02       16.66      3.67 o 
  -3  11   7        0.75        0.18      2.89 o 
  -2  11   7      165.49      147.53      9.02 o 
  -1  11   7      104.50       95.28     10.09 o 
   0  11   7      157.54      170.18     12.12 o 
   1  11   7        3.67       -0.22      2.40 o 
   2  11   7        1.68        0.33      2.42 o 
   3  11   7        0.00       -2.26      2.26 o 
   4  11   7       61.38       70.71      5.70 o 
   5  11   7       13.97       15.27      3.77 o 
   6  11   7      144.42      182.69      8.89 o 
   7  11   7        1.59        2.68      3.90 o 
   8  11   7       40.31       39.09      6.34 o 
   9  11   7        3.80       -0.05      5.33 o 
 -10  12   7       64.93       77.94     10.40 o 
  -9  12   7        9.59        6.42      5.79 o 
  -8  12   7       23.27       21.25      5.90 o 
  -7  12   7        0.15       -0.38      4.01 o 
  -6  12   7       91.28       87.78      7.39 o 
  -5  12   7       17.94       21.43      4.43 o 
  -4  12   7        0.15       -0.71      3.22 o 
  -3  12   7       24.15       29.80      5.14 o 
  -2  12   7       41.16       48.43      6.64 o 
  -1  12   7      220.27      207.85     10.94 o 
   0  12   7      197.00      201.72     13.63 o 
   1  12   7        2.89        1.12      3.31 o 
   2  12   7        0.16       -0.49      2.74 o 
   3  12   7       33.56       40.69      5.37 o 
   4  12   7        6.60        6.43      3.80 o 
   5  12   7      160.89      196.75      9.30 o 
   6  12   7       23.21       31.40      5.92 o 
   7  12   7      150.44      156.96     12.86 o 
  -8  13   7        8.21        0.89      5.72 o 
  -7  13   7       21.64       15.46      6.69 o 
  -6  13   7        0.20       -2.07      4.24 o 
  -5  13   7      146.16      150.00     10.96 o 
  -4  13   7        9.44       18.12      6.45 o 
  -3  13   7      125.41      122.49     11.28 o 
  -2  13   7      129.50      133.60     11.60 o 
  -1  13   7       19.47       28.36      7.01 o 
   0  13   7        0.86        2.58      4.66 o 
   1  13   7      143.31      166.34     12.50 o 
   2  13   7       35.94       45.13     10.41 o 
   3  13   7       14.96       20.56      6.02 o 
   4  13   7       10.76        6.58      4.39 o 
   5  13   7        6.25        5.87      5.19 o 
  -5  14   7       76.12       54.11     13.39 o 
  -4  14   7       87.15      100.18     13.93 o 
  -3  14   7       62.25       61.64     12.05 o 
  -2  14   7       26.08       30.63      8.00 o 
  -1  14   7        0.02        1.43      5.46 o 
   0  14   7        0.15        1.57      6.44 o 
   1  14   7        2.60        0.84      6.61 o 
   2  14   7        3.16        5.07      7.11 o 
 -16   0   8        5.76        6.33      9.25 o 
 -14   0   8       96.36       94.95     16.56 o 
 -12   0   8      131.42      154.86     19.60 o 
 -10   0   8      349.33      379.30     58.43 o 
  -8   0   8      264.26      263.34     21.90 o 
  -6   0   8       26.17       18.11      3.24 o 
  -4   0   8      249.40      305.47     20.15 o 
  -2   0   8       17.74       19.86      2.05 o 
   0   0   8      313.23      280.56     10.01 o 
   2   0   8       54.42       94.91      4.06 o 
   4   0   8      373.59      419.28     16.97 o 
   6   0   8       37.64       53.10      4.30 o 
   8   0   8      116.70      117.30      6.42 o 
  10   0   8       97.73       81.44      7.14 o 
  12   0   8       71.97       69.85      7.64 o 
  14   0   8        0.69       -0.10      6.45 o 
 -17   1   8      135.19      122.35     14.71 o 
 -16   1   8      165.94      159.81     15.57 o 
 -15   1   8        3.44        1.81      6.00 o 
 -14   1   8      133.07      114.23     12.55 o 
 -13   1   8       92.67       85.55      8.37 o 
 -12   1   8       34.79       27.94      7.07 o 
 -11   1   8       96.48       96.17     13.37 o 
 -10   1   8       58.74       61.79      4.37 o 
  -9   1   8        4.39        3.02      2.03 o 
  -8   1   8      234.08      244.99     17.61 o 
  -7   1   8      187.46      202.00     13.16 o 
  -6   1   8       70.82       82.00      4.33 o 
  -5   1   8      180.59      212.80      9.26 o 
  -4   1   8      166.13      171.19      6.08 o 
  -3   1   8      284.88      300.33     10.01 o 
  -2   1   8       50.87       46.92      1.78 o 
  -1   1   8       74.09       67.56      2.30 o 
   0   1   8      313.20      345.33      8.42 o 
   1   1   8       38.77       42.37      1.98 o 
   2   1   8      101.01       98.22      2.92 o 
   3   1   8       33.05       37.58      2.24 o 
   4   1   8      536.45      545.60     16.43 o 
   5   1   8      324.19      352.56     10.00 o 
   6   1   8      206.27      205.23      5.84 o 
   7   1   8        3.31        1.91      1.66 o 
   8   1   8       12.41       11.52      2.25 o 
   9   1   8      211.62      204.01      7.20 o 
  10   1   8        1.85        1.04      2.32 o 
  11   1   8      165.48      150.45      6.58 o 
  12   1   8        0.31        1.40      2.73 o 
  13   1   8       26.40       23.33      5.15 o 
  14   1   8       11.19        9.12      6.21 o 
 -17   2   8       41.34       23.41      8.94 o 
 -16   2   8        9.97        4.03      6.11 o 
 -15   2   8        0.47       -1.09      5.25 o 
 -14   2   8       44.82       43.43     12.54 o 
 -13   2   8       15.89        9.01      4.24 o 
 -12   2   8        1.46       -1.45      3.18 o 
 -11   2   8      126.12      137.03     10.21 o 
 -10   2   8       68.93       69.48      8.29 o 
  -9   2   8      121.71      130.71      8.93 o 
  -8   2   8      130.81      145.93      7.17 o 
  -7   2   8       94.90       99.44      5.29 o 
  -6   2   8       30.24       30.33      1.94 o 
  -5   2   8       35.73       47.69      1.95 o 
  -4   2   8       37.45       44.60      2.45 o 
  -3   2   8        9.47       14.31      1.35 o 
  -2   2   8       58.84       85.26      2.82 o 
  -1   2   8        4.63       12.37      1.34 o 
   0   2   8      265.82      291.80      8.88 o 
   1   2   8       66.19       63.33      2.37 o 
   2   2   8      287.63      310.74     10.11 o 
   3   2   8      522.56      559.36     17.25 o 
   4   2   8      377.16      378.15     11.13 o 
   5   2   8      405.72      416.55     11.26 o 
   6   2   8        2.63        1.83      1.56 o 
   7   2   8      142.08      153.53      7.12 o 
   8   2   8        0.24       -0.35      1.84 o 
   9   2   8       98.89      100.41      4.91 o 
  10   2   8       15.23       13.15      3.00 o 
  11   2   8        1.97       -1.22      2.42 o 
  12   2   8        7.82        9.17      3.48 o 
  13   2   8        0.52        0.15      4.14 o 
  14   2   8       14.28       12.39      5.45 o 
 -17   3   8       13.04       10.25      7.48 o 
 -16   3   8        0.80       -4.81      9.25 o 
 -15   3   8       18.80       13.61      6.80 o 
 -14   3   8        6.63        5.65      4.59 o 
 -13   3   8       28.28       29.96      6.08 o 
 -12   3   8        6.22        1.38      3.61 o 
 -11   3   8        0.00       -0.73      2.31 o 
 -10   3   8       83.59       89.15      8.62 o 
  -9   3   8       23.16       26.33      3.38 o 
  -8   3   8       17.38       15.65      2.48 o 
  -7   3   8      115.63      115.84      7.14 o 
  -6   3   8       10.01       14.11      1.87 o 
  -5   3   8       57.35       61.41      2.80 o 
  -4   3   8      240.44      235.13      5.10 o 
  -3   3   8        4.41        1.75      1.13 o 
  -2   3   8      211.10      227.23      6.76 o 
  -1   3   8      638.66      705.27     20.03 o 
   0   3   8       87.09      111.38      3.09 o 
   1   3   8       10.91       13.12      1.46 o 
   2   3   8      450.79      474.69     14.74 o 
   3   3   8      139.52      142.15      4.35 o 
   4   3   8      107.39       93.95      3.79 o 
   5   3   8       55.98       58.75      3.04 o 
   6   3   8      500.34      472.88     14.36 o 
   7   3   8       45.79       37.99      3.29 o 
   8   3   8        0.83        2.92      2.08 o 
   9   3   8      198.50      201.43      8.07 o 
  10   3   8      221.86      209.97      7.88 o 
  11   3   8       41.26       32.50      4.64 o 
  12   3   8       33.97       27.67      4.89 o 
  13   3   8       38.66       32.31      6.54 o 
  14   3   8       26.31       25.68      6.34 o 
 -16   4   8       76.28       61.56     11.17 o 
 -15   4   8       28.76       27.02      8.09 o 
 -14   4   8        0.46        0.50      4.18 o 
 -13   4   8        0.89       -1.49      3.70 o 
 -12   4   8       90.55       84.35      7.91 o 
 -11   4   8      250.03      245.91     24.25 o 
 -10   4   8       40.10       40.70      5.75 o 
  -9   4   8      262.92      264.82      8.12 o 
  -8   4   8       23.95       25.66      2.99 o 
  -7   4   8       41.62       41.63      3.32 o 
  -6   4   8      229.04      199.12      7.38 o 
  -5   4   8       12.49       17.67      1.97 o 
  -4   4   8     1197.06     1182.09     34.53 o 
  -3   4   8      192.94      188.81      4.89 o 
  -2   4   8        5.90        4.37      1.46 o 
  -1   4   8      164.93      178.29      7.05 o 
   0   4   8        9.20       10.28      1.44 o 
   1   4   8      375.16      376.63     13.72 o 
   2   4   8       26.90       31.27      2.25 o 
   3   4   8        1.86        1.07      1.40 o 
   4   4   8       91.96       93.73      4.15 o 
   5   4   8      370.78      339.87     13.87 o 
   6   4   8       17.27       14.18      2.50 o 
   7   4   8      115.22      106.63      5.22 o 
   8   4   8       46.31       43.45      3.81 o 
   9   4   8       18.07       17.91      3.06 o 
  10   4   8       16.09       11.09      3.60 o 
  11   4   8       34.80       36.97      5.15 o 
  12   4   8        3.27        1.10      3.82 o 
  13   4   8       11.46       14.69      5.97 o 
 -16   5   8        2.80       -0.49      9.25 o 
 -15   5   8       41.67       23.95      6.66 o 
 -14   5   8        0.00        3.16      4.63 o 
 -13   5   8        0.54       -0.36      3.25 o 
 -12   5   8        2.26        1.99      3.29 o 
 -11   5   8       13.72       13.14      3.36 o 
 -10   5   8       66.67       72.12      7.47 o 
  -9   5   8       44.24       45.34      4.00 o 
  -8   5   8        5.00        2.66      2.06 o 
  -7   5   8       53.79       31.27      6.56 o 
  -6   5   8        9.43        4.45      1.88 o 
  -5   5   8      281.11      293.72      7.99 o 
  -4   5   8      107.72      113.01      3.67 o 
  -3   5   8       96.99       97.65      3.98 o 
  -2   5   8       34.00       27.39      2.52 o 
  -1   5   8        8.08        7.90      1.46 o 
   0   5   8      128.67      145.91      5.61 o 
   1   5   8       11.12       10.69      1.83 o 
   2   5   8      169.06      176.58      7.15 o 
   3   5   8       57.44       64.88      3.54 o 
   4   5   8        0.00       -0.38      1.57 o 
   5   5   8      357.92      335.01     10.10 o 
   6   5   8      148.11      134.14      5.53 o 
   7   5   8       16.42       18.11      2.95 o 
   8   5   8      151.58      139.22      6.76 o 
   9   5   8       28.09       24.75      3.44 o 
  10   5   8       69.01       66.42      5.95 o 
  11   5   8       66.55       68.57      6.34 o 
  12   5   8       20.63       15.65      5.37 o 
  13   5   8       17.83       13.41      6.41 o 
 -16   6   8       33.63       29.22     14.12 o 
 -15   6   8       18.04        3.17      8.76 o 
 -14   6   8       15.00       15.09      7.32 o 
 -13   6   8        0.90        0.61      3.51 o 
 -12   6   8       53.31       66.63      6.00 o 
 -11   6   8        3.63       -0.16      2.84 o 
 -10   6   8       10.64       13.73      3.41 o 
  -9   6   8      104.89      104.56      5.62 o 
  -8   6   8       48.72       49.71      4.38 o 
  -7   6   8       29.86       30.92      3.36 o 
  -6   6   8        2.18        2.71      1.85 o 
  -5   6   8      549.28      503.87     12.80 o 
  -4   6   8      285.15      282.11      6.17 o 
  -3   6   8      116.97       98.48      4.93 o 
  -2   6   8      207.68      205.93      7.98 o 
  -1   6   8      181.51      185.47      6.40 o 
   0   6   8      172.04      191.57      6.78 o 
   1   6   8      380.46      357.22     18.92 o 
   2   6   8       58.43       66.36      3.62 o 
   3   6   8       65.58       85.57      4.13 o 
   4   6   8      433.99      383.99     16.86 o 
   5   6   8       55.38       41.27      3.68 o 
   6   6   8      811.24      731.88     28.38 o 
   7   6   8      138.16      128.95      5.67 o 
   8   6   8      101.74       98.65      9.72 o 
   9   6   8       76.27       82.13      5.85 o 
  10   6   8       56.59       45.48      5.44 o 
  11   6   8        0.15       -1.49      3.70 o 
  12   6   8       75.43       75.03      8.73 o 
 -15   7   8        7.43        3.90      8.28 o 
 -14   7   8       42.98       24.98      8.24 o 
 -13   7   8        1.51        3.20      3.98 o 
 -12   7   8       12.33        9.75      4.36 o 
 -11   7   8       67.29       76.38      6.25 o 
 -10   7   8        2.88        1.55      2.87 o 
  -9   7   8       42.54       42.56      4.37 o 
  -8   7   8      155.39      171.88      6.79 o 
  -7   7   8       25.18       18.47      2.91 o 
  -6   7   8        9.49        7.73      2.13 o 
  -5   7   8        1.71        2.84      1.86 o 
  -4   7   8      279.22      278.22      9.36 o 
  -3   7   8      819.31      709.99     22.65 o 
  -2   7   8      182.41      173.73      6.22 o 
  -1   7   8      879.92      831.06     29.49 o 
   0   7   8       24.26       19.51      2.75 o 
   1   7   8      227.70      197.55      7.38 o 
   2   7   8      127.16      123.06      7.12 o 
   3   7   8        0.00        1.34      1.86 o 
   4   7   8      936.43      909.59     30.15 o 
   5   7   8       21.11       22.09      3.08 o 
   6   7   8      478.40      470.46     20.32 o 
   7   7   8        6.95        4.14      2.26 o 
   8   7   8      111.92      110.36      6.37 o 
   9   7   8        8.92        4.93      3.15 o 
  10   7   8        9.51        4.09      3.64 o 
  11   7   8        1.61       -2.55      3.80 o 
  12   7   8        1.62       -0.69      4.90 o 
 -14   8   8       25.90       33.89      9.29 o 
 -13   8   8       20.26       18.24      5.40 o 
 -12   8   8       19.65       22.66      5.43 o 
 -11   8   8      120.69      129.95     19.22 o 
 -10   8   8        7.59        6.96      3.46 o 
  -9   8   8       10.07        9.88      3.17 o 
  -8   8   8       20.70       25.36      3.51 o 
  -7   8   8        8.90        5.38      2.45 o 
  -6   8   8      126.18      106.87      4.95 o 
  -5   8   8        4.83        3.78      2.20 o 
  -4   8   8       53.50       57.36      4.19 o 
  -3   8   8       68.61       62.13      5.53 o 
  -2   8   8      826.58      736.65     29.87 o 
  -1   8   8       14.38        7.66      2.57 o 
   0   8   8      112.45      122.81      5.83 o 
   1   8   8       13.43        9.86      2.54 o 
   2   8   8       26.46       23.91      3.32 o 
   3   8   8      418.47      397.10     19.89 o 
   4   8   8       13.76       11.19      2.84 o 
   5   8   8       19.04       18.20      3.27 o 
   6   8   8        9.65        8.28      2.90 o 
   7   8   8       38.61       35.53      4.78 o 
   8   8   8       27.26       33.72      4.91 o 
   9   8   8        1.47        1.88      3.74 o 
  10   8   8        2.71       -0.03      4.24 o 
  11   8   8       94.06       95.07     10.94 o 
 -13   9   8       14.19       13.35      6.36 o 
 -12   9   8        5.30       10.07      5.65 o 
 -11   9   8        2.87        2.20      3.49 o 
 -10   9   8       89.17       89.87      7.55 o 
  -9   9   8       43.25       43.42      4.97 o 
  -8   9   8       64.27       57.32      5.23 o 
  -7   9   8      125.17      127.41      6.77 o 
  -6   9   8       32.24       36.40      3.95 o 
  -5   9   8       29.65       29.08      3.58 o 
  -4   9   8        0.24       -0.43      2.24 o 
  -3   9   8      220.13      223.01     13.98 o 
  -2   9   8      541.64      515.70     28.13 o 
  -1   9   8        3.31        4.70      2.57 o 
   0   9   8       97.15       85.04      5.48 o 
   1   9   8        0.21       -0.36      2.30 o 
   2   9   8       21.59       16.02      2.86 o 
   3   9   8       67.36       68.77      4.59 o 
   4   9   8       16.15       25.03      3.44 o 
   5   9   8      447.59      461.69     17.53 o 
   6   9   8      156.30      166.65      7.98 o 
   7   9   8      157.74      161.80      8.35 o 
   8   9   8        2.00        6.59      3.72 o 
   9   9   8      187.28      181.33     11.27 o 
  10   9   8       10.79       14.68      6.48 o 
 -12  10   8       17.02       15.08      6.22 o 
 -11  10   8       98.65       92.62     10.04 o 
 -10  10   8      106.31      119.56      9.69 o 
  -9  10   8        7.61        8.25      4.11 o 
  -8  10   8       27.98       29.34      5.08 o 
  -7  10   8        7.36        7.82      3.73 o 
  -6  10   8       44.86       46.27      4.97 o 
  -5  10   8        2.18        3.13      2.83 o 
  -4  10   8       45.77       57.11      5.10 o 
  -3  10   8      119.55      138.72      8.57 o 
  -2  10   8       21.18       21.86      4.16 o 
  -1  10   8      212.31      206.40     19.64 o 
   0  10   8       32.93       33.65      4.33 o 
   1  10   8       38.82       36.51      4.13 o 
   2  10   8       34.21       35.48      4.15 o 
   3  10   8        5.48        4.16      2.52 o 
   4  10   8        8.48       10.52      2.98 o 
   5  10   8      148.05      160.14      7.50 o 
   6  10   8      114.96      136.53      7.40 o 
   7  10   8        8.24        4.65      3.89 o 
   8  10   8       35.04       29.76      6.38 o 
   9  10   8       10.42       16.00      6.60 o 
 -11  11   8       26.71       22.24      7.09 o 
 -10  11   8       54.58       53.03      7.69 o 
  -9  11   8       24.07       17.78      5.59 o 
  -8  11   8        1.51       -0.36      3.67 o 
  -7  11   8      101.52      112.89      8.23 o 
  -6  11   8       15.29       16.79      4.08 o 
  -5  11   8       66.68       68.52      6.07 o 
  -4  11   8        8.17        8.74      3.66 o 
  -3  11   8       39.10       28.88      4.96 o 
  -2  11   8        0.24       -0.15      2.95 o 
  -1  11   8      138.63      142.97      8.23 o 
   0  11   8        6.98       10.20      3.76 o 
   1  11   8       40.39       53.20      4.93 o 
   2  11   8        8.34       10.15      3.27 o 
   3  11   8      101.55      111.67      6.53 o 
   4  11   8      140.12      150.05      8.07 o 
   5  11   8        7.93        7.58      3.82 o 
   6  11   8       99.86      106.20      7.86 o 
   7  11   8        2.55        5.67      3.88 o 
   8  11   8       12.83        8.28      6.26 o 
  -9  12   8        1.22       -3.26      5.27 o 
  -8  12   8       41.54       42.01      7.21 o 
  -7  12   8        0.00       -2.79      4.16 o 
  -6  12   8       16.49       20.02      5.63 o 
  -5  12   8       14.72       12.45      4.47 o 
  -4  12   8      218.81      226.54     15.33 o 
  -3  12   8      332.95      334.98     14.73 o 
  -2  12   8       77.84       74.10      7.91 o 
  -1  12   8       53.60       41.99      6.64 o 
   0  12   8       18.95       18.48      4.64 o 
   1  12   8        0.41       -0.51      3.36 o 
   2  12   8       53.95       75.96      6.49 o 
   3  12   8       79.57       97.83      8.00 o 
   4  12   8      178.57      211.15     10.64 o 
   5  12   8       39.59       35.73      6.20 o 
   6  12   8        1.99        2.89      5.49 o 
  -7  13   8       16.60       10.90      6.62 o 
  -6  13   8       18.85       20.14      7.02 o 
  -5  13   8       18.78       21.90      6.98 o 
  -4  13   8       25.88       18.71      6.62 o 
  -3  13   8       35.55       39.55      7.99 o 
  -2  13   8       62.60       66.14      9.44 o 
  -1  13   8       38.32       38.70      7.78 o 
   0  13   8       34.55       32.19      7.27 o 
   1  13   8        0.09        2.99      4.99 o 
   2  13   8        2.03        4.08      6.79 o 
   3  13   8      218.51      290.57     16.90 o 
   4  13   8      182.98      213.07     11.03 o 
  -2  14   8       94.11      104.50     14.63 o 
  -1  14   8       33.19       36.88     10.26 o 
 -17   0   9       25.26       22.16     12.90 o 
 -15   0   9        7.23       20.21     10.96 o 
 -13   0   9      228.26      197.45     20.69 o 
 -11   0   9      242.97      239.08     20.45 o 
  -9   0   9      241.04      223.77     11.17 o 
  -7   0   9       70.62       70.03      6.84 o 
  -5   0   9      152.85      136.44     10.96 o 
  -3   0   9        8.10        3.88      2.10 o 
  -1   0   9      166.71      190.98      9.21 o 
   1   0   9     1069.31     1046.36     35.15 o 
   3   0   9      250.30      260.17     10.48 o 
   5   0   9       35.60       47.47      4.19 o 
   7   0   9     1535.97     1498.98     62.94 o 
   9   0   9      202.91      210.50      8.74 o 
  11   0   9        2.95        3.58      4.01 o 
  13   0   9      144.82      147.30     15.32 o 
 -17   1   9        3.49        0.71      6.61 o 
 -16   1   9       29.73       26.61      8.59 o 
 -15   1   9        2.44        4.29      5.94 o 
 -14   1   9       75.45       67.81     10.85 o 
 -13   1   9       61.92       62.16      9.90 o 
 -12   1   9        0.91       -3.26      3.60 o 
 -11   1   9      378.66      360.72     17.38 o 
 -10   1   9       53.45       53.91      5.98 o 
  -9   1   9        7.89       10.79      3.58 o 
  -8   1   9      450.30      399.77     10.03 o 
  -7   1   9      402.97      421.18     27.63 o 
  -6   1   9      107.82      100.19      8.22 o 
  -5   1   9        0.05       -0.20      1.23 o 
  -4   1   9      892.70      903.06     40.53 o 
  -3   1   9      381.91      390.03     15.15 o 
  -2   1   9       87.19       97.45      3.18 o 
  -1   1   9        0.47        0.68      0.93 o 
   0   1   9       12.94       16.12      1.35 o 
   1   1   9      314.48      314.69      8.63 o 
   2   1   9       13.17       12.86      1.60 o 
   3   1   9      117.60      117.20      4.39 o 
   4   1   9       47.63       42.56      2.62 o 
   5   1   9        2.90        3.37      1.61 o 
   6   1   9      279.65      259.06      7.63 o 
   7   1   9       15.13       16.70      2.38 o 
   8   1   9      218.88      215.95      9.38 o 
   9   1   9        2.20        2.26      2.23 o 
  10   1   9        1.98        3.26      2.60 o 
  11   1   9       27.41       22.33      3.70 o 
  12   1   9        5.71        3.52      2.97 o 
  13   1   9       13.50        6.09      4.51 o 
 -17   2   9        0.00        3.94      7.03 o 
 -16   2   9        0.09       -3.58      7.18 o 
 -15   2   9        0.70       -4.23      5.16 o 
 -14   2   9        1.36        1.01      5.25 o 
 -13   2   9       42.24       33.20      8.26 o 
 -12   2   9        6.33        5.40      5.02 o 
 -11   2   9       51.51       50.40      8.35 o 
 -10   2   9       20.19       16.32      4.38 o 
  -9   2   9       49.21       49.07      5.17 o 
  -8   2   9        3.70        4.10      2.42 o 
  -7   2   9       26.85       26.43      2.92 o 
  -6   2   9      201.06      185.25      8.60 o 
  -5   2   9      172.94      162.50      6.55 o 
  -4   2   9        2.59        5.77      1.47 o 
  -3   2   9       18.11       20.95      1.62 o 
  -2   2   9      385.42      334.99     11.22 o 
  -1   2   9      612.37      608.33     19.02 o 
   0   2   9      245.59      242.45      6.14 o 
   1   2   9      228.72      226.12      7.71 o 
   2   2   9     1676.07     1739.97     49.76 o 
   3   2   9      283.67      262.32      7.30 o 
   4   2   9       21.84       39.93      2.64 o 
   5   2   9       53.60       58.63      3.21 o 
   6   2   9      869.18      860.36     28.74 o 
   7   2   9       16.48       20.91      2.62 o 
   8   2   9        4.25        2.08      2.10 o 
   9   2   9       21.53       18.10      2.98 o 
  10   2   9      122.13      108.93      5.86 o 
  11   2   9       16.62       15.16      3.47 o 
  12   2   9       24.42       19.75      4.25 o 
  13   2   9        0.10       -1.35      4.37 o 
 -17   3   9        0.00       -0.24      6.71 o 
 -16   3   9        3.13       -2.87      5.96 o 
 -15   3   9        0.02       -1.88      5.40 o 
 -14   3   9        9.95        5.49      5.85 o 
 -13   3   9       90.62       90.11     11.27 o 
 -12   3   9       57.02       62.50      9.39 o 
 -11   3   9        8.57        6.21      3.84 o 
 -10   3   9      324.75      326.21     20.51 o 
  -9   3   9        4.99        3.04      2.58 o 
  -8   3   9       30.60       29.42      4.01 o 
  -7   3   9       55.00       71.74      4.47 o 
  -6   3   9        0.03       -0.29      1.31 o 
  -5   3   9       97.08       97.63      4.03 o 
  -4   3   9      187.37      189.71      6.30 o 
  -3   3   9      109.20      102.99      3.42 o 
  -2   3   9      499.46      495.07     16.31 o 
  -1   3   9        1.62        1.75      1.25 o 
   0   3   9      962.57      961.83     31.04 o 
   1   3   9      277.72      257.94      8.17 o 
   2   3   9      278.42      281.13      8.16 o 
   3   3   9      551.85      515.28     15.11 o 
   4   3   9      134.79      129.72      5.69 o 
   5   3   9        2.15        1.16      1.62 o 
   6   3   9        7.42        6.68      2.10 o 
   7   3   9      628.30      594.49     17.99 o 
   8   3   9        1.10        2.17      2.17 o 
   9   3   9      137.17      128.28      5.66 o 
  10   3   9      114.27       99.50      5.80 o 
  11   3   9       33.37       30.69      4.93 o 
  12   3   9       17.71       12.09      4.68 o 
  13   3   9        8.36        0.69      4.69 o 
 -16   4   9        3.38        2.52      6.41 o 
 -15   4   9       16.74       11.70      6.97 o 
 -14   4   9       12.53        8.33      6.10 o 
 -13   4   9       12.30       12.78      6.28 o 
 -12   4   9       34.91       35.84      6.18 o 
 -11   4   9       25.57       34.24      4.98 o 
 -10   4   9       39.78       42.16      5.06 o 
  -9   4   9       35.02       31.14      4.41 o 
  -8   4   9        6.38        1.03      1.92 o 
  -7   4   9      287.96      286.29     11.60 o 
  -6   4   9      166.75      172.59      7.63 o 
  -5   4   9       72.45       86.54      3.52 o 
  -4   4   9        0.00       -1.26      1.26 o 
  -3   4   9        7.90        6.99      1.78 o 
  -2   4   9      351.30      309.12      6.41 o 
  -1   4   9       87.48       81.82      3.71 o 
   0   4   9       10.14       10.28      1.92 o 
   1   4   9        0.72       -0.11      1.28 o 
   2   4   9      747.04      716.24     24.18 o 
   3   4   9       22.99       18.32      2.46 o 
   4   4   9       59.29       67.57      3.56 o 
   5   4   9       95.36       90.77      4.58 o 
   6   4   9        8.73        6.66      2.13 o 
   7   4   9       14.33       11.69      2.65 o 
   8   4   9        8.28        5.05      2.53 o 
   9   4   9       18.91       27.65      3.62 o 
  10   4   9        0.20       -0.48      2.99 o 
  11   4   9       43.51       32.26      5.11 o 
  12   4   9       80.66       74.98      9.59 o 
  13   4   9        2.29        3.61      5.75 o 
 -16   5   9        2.17        3.50      6.63 o 
 -15   5   9       17.58       28.39      8.60 o 
 -14   5   9        0.05        1.65      5.32 o 
 -13   5   9       67.30       53.80      7.52 o 
 -12   5   9       94.34       94.76      7.47 o 
 -11   5   9        7.23        7.67      3.52 o 
 -10   5   9       49.65       46.93      6.41 o 
  -9   5   9      114.07      113.90      5.59 o 
  -8   5   9        8.72        6.48      2.46 o 
  -7   5   9      535.80      560.70     18.29 o 
  -6   5   9       65.14       76.24      4.02 o 
  -5   5   9      563.91      546.16     16.43 o 
  -4   5   9       36.36       19.82      2.31 o 
  -3   5   9        6.17        3.56      1.70 o 
  -2   5   9      105.33       87.92      4.10 o 
  -1   5   9       92.33       85.25      3.99 o 
   0   5   9       34.20       29.16      3.13 o 
   1   5   9        5.17        4.69      1.88 o 
   2   5   9      386.50      372.97     15.86 o 
   3   5   9      921.56      847.26     29.41 o 
   4   5   9      320.35      331.92     12.63 o 
   5   5   9      196.02      198.38     10.48 o 
   6   5   9       44.14       31.80      3.48 o 
   7   5   9       85.67       81.06      4.85 o 
   8   5   9       20.83       28.65      3.62 o 
   9   5   9       58.29       50.01      4.96 o 
  10   5   9        1.14       -1.11      3.50 o 
  11   5   9        7.51        1.78      4.22 o 
  12   5   9        8.13        6.71      4.92 o 
 -15   6   9       12.34        9.98     10.47 o 
 -14   6   9        0.76       -2.62      4.91 o 
 -13   6   9        4.89       -1.85      3.93 o 
 -12   6   9       76.97       73.57      7.22 o 
 -11   6   9       10.98       10.69      3.95 o 
 -10   6   9       16.82       15.70      3.25 o 
  -9   6   9       34.32       32.05      3.87 o 
  -8   6   9      147.65      131.02      7.20 o 
  -7   6   9        0.96        2.15      1.86 o 
  -6   6   9      363.61      332.97     13.88 o 
  -5   6   9      468.43      415.50     12.09 o 
  -4   6   9       84.10       88.38      4.33 o 
  -3   6   9      300.16      300.87      6.97 o 
  -2   6   9       83.72       77.92      4.46 o 
  -1   6   9       93.48       93.17      4.81 o 
   0   6   9       14.27        9.55      2.43 o 
   1   6   9      181.42      151.92      7.01 o 
   2   6   9       17.63        9.21      2.37 o 
   3   6   9      676.29      607.96     27.15 o 
   4   6   9       73.99       65.48      4.50 o 
   5   6   9      255.57      260.90     13.17 o 
   6   6   9       23.24       28.29      3.69 o 
   7   6   9        0.09       -0.27      2.34 o 
   8   6   9        1.19        2.27      2.70 o 
   9   6   9       63.00       56.50      5.77 o 
  10   6   9       76.80       66.58      6.97 o 
  11   6   9        1.15        1.43      4.48 o 
  12   6   9        0.06       -1.19      4.97 o 
 -15   7   9       14.64       11.44     10.23 o 
 -14   7   9       31.43       30.34      8.68 o 
 -13   7   9        6.36        0.02      4.52 o 
 -12   7   9        0.37       -0.14      3.59 o 
 -11   7   9       62.59       69.45      5.63 o 
 -10   7   9        0.03       -0.34      2.57 o 
  -9   7   9       18.24       22.72      3.68 o 
  -8   7   9       52.91       59.16      4.38 o 
  -7   7   9       49.24       48.24      4.05 o 
  -6   7   9      458.55      437.32     15.69 o 
  -5   7   9        4.89        3.89      1.96 o 
  -4   7   9       47.18       39.07      3.80 o 
  -3   7   9       85.54       72.85      4.63 o 
  -2   7   9      371.26      324.19     13.94 o 
  -1   7   9       27.97       23.53      3.29 o 
   0   7   9       63.04       45.00      4.09 o 
   1   7   9      574.15      479.10     20.15 o 
   2   7   9        0.54        1.30      2.23 o 
   3   7   9       30.15       35.93      3.67 o 
   4   7   9       51.40       44.24      4.11 o 
   5   7   9       54.12       56.74      4.66 o 
   6   7   9        8.78        9.19      3.00 o 
   7   7   9        0.16        1.91      2.70 o 
   8   7   9       38.10       43.18      5.20 o 
   9   7   9      107.34       98.58      7.22 o 
  10   7   9       10.42        4.31      4.59 o 
  11   7   9        6.05        6.08      5.69 o 
 -14   8   9       17.54       24.21      8.34 o 
 -13   8   9       20.73       19.75      7.84 o 
 -12   8   9       13.41       16.96      5.99 o 
 -11   8   9       35.51       41.64      5.36 o 
 -10   8   9      150.57      159.50     10.29 o 
  -9   8   9       26.51       30.48      3.92 o 
  -8   8   9       91.45      107.56      5.67 o 
  -7   8   9      201.64      207.49      9.24 o 
  -6   8   9       18.72       24.06      3.38 o 
  -5   8   9      148.06      144.73      8.40 o 
  -4   8   9       76.57       75.85      5.14 o 
  -3   8   9       73.65       67.26      5.44 o 
  -2   8   9       47.69       44.01      4.15 o 
  -1   8   9      190.52      168.01      9.25 o 
   0   8   9       87.18       90.76      6.20 o 
   1   8   9      279.16      280.28     13.15 o 
   2   8   9      277.43      280.38     14.26 o 
   3   8   9        0.50        0.42      2.43 o 
   4   8   9        0.10       -0.38      2.28 o 
   5   8   9       25.24       22.83      3.68 o 
   6   8   9      137.78      145.50      8.53 o 
   7   8   9       52.16       46.71      5.48 o 
   8   8   9      348.06      332.07     14.50 o 
   9   8   9       25.38       24.62      5.33 o 
  10   8   9        4.40        1.91      5.31 o 
 -13   9   9        5.31        3.65      8.52 o 
 -12   9   9        0.31        1.95      4.75 o 
 -11   9   9        0.18        0.72      3.46 o 
 -10   9   9       84.54       98.56      6.81 o 
  -9   9   9       27.13       19.88      4.19 o 
  -8   9   9        0.86        0.24      3.19 o 
  -7   9   9       99.18      122.73      7.15 o 
  -6   9   9      107.02      103.58      6.14 o 
  -5   9   9       75.34       74.87      5.10 o 
  -4   9   9      233.82      232.35     14.06 o 
  -3   9   9        4.65        1.75      2.76 o 
  -2   9   9       23.57       19.00      3.85 o 
  -1   9   9       11.93        9.26      2.89 o 
   0   9   9        4.36        0.69      2.44 o 
   1   9   9        0.00        0.10      2.48 o 
   2   9   9      198.80      201.28      7.96 o 
   3   9   9      171.60      162.74      8.95 o 
   4   9   9      109.45      105.62      7.00 o 
   5   9   9       62.33       49.03      4.85 o 
   6   9   9      281.46      282.96     10.50 o 
   7   9   9       55.04       49.32      5.81 o 
   8   9   9       14.68       17.12      4.94 o 
   9   9   9       38.27       39.74      8.73 o 
 -12  10   9        1.23        1.60      4.79 o 
 -11  10   9       20.09       17.78      5.67 o 
 -10  10   9        9.05        9.45      4.32 o 
  -9  10   9        9.57        9.08      4.21 o 
  -8  10   9       12.68       11.95      4.10 o 
  -7  10   9       27.34       25.54      4.74 o 
  -6  10   9      153.09      192.01      8.35 o 
  -5  10   9       33.97       41.96      4.74 o 
  -4  10   9        0.63        2.02      2.86 o 
  -3  10   9       32.58       39.54      4.62 o 
  -2  10   9       28.89       25.73      4.45 o 
  -1  10   9       28.32       23.29      4.31 o 
   0  10   9       26.23       20.94      3.88 o 
   1  10   9        0.45        0.59      2.72 o 
   2  10   9       59.27       51.65      5.34 o 
   3  10   9        9.89       14.32      3.76 o 
   4  10   9       44.93       52.08      5.61 o 
   5  10   9       15.62       12.26      4.30 o 
   6  10   9        0.39        0.63      3.63 o 
   7  10   9       97.91      101.91      8.33 o 
   8  10   9       58.98       61.21     11.03 o 
 -11  11   9       15.50       26.54     12.66 o 
 -10  11   9        8.74       11.04      6.28 o 
  -9  11   9       14.55       13.88      5.34 o 
  -8  11   9        0.03       -0.48      4.11 o 
  -7  11   9       53.64       61.87      6.84 o 
  -6  11   9        2.88        4.03      3.35 o 
  -5  11   9        1.65        4.52      3.69 o 
  -4  11   9       38.73       35.06      5.41 o 
  -3  11   9        0.52        1.90      2.97 o 
  -2  11   9       30.94       22.38      4.66 o 
  -1  11   9       10.05        8.33      3.65 o 
   0  11   9        0.00        0.56      3.31 o 
   1  11   9      193.62      194.83      9.08 o 
   2  11   9        0.04       -1.26      2.83 o 
   3  11   9       13.79       11.76      3.96 o 
   4  11   9        3.76       -2.04      3.96 o 
   5  11   9        8.05        4.99      4.50 o 
   6  11   9       10.38        7.18      4.91 o 
   7  11   9       50.20       52.25      9.18 o 
  -9  12   9        2.35        2.51      5.58 o 
  -8  12   9        0.00       -3.15      5.26 o 
  -7  12   9       60.44       88.72      9.59 o 
  -6  12   9       51.95       50.98      8.51 o 
  -5  12   9       78.21       84.55     10.19 o 
  -4  12   9       89.01       90.00     10.88 o 
  -3  12   9       17.95       19.55      4.99 o 
  -2  12   9       17.08       22.58      5.57 o 
  -1  12   9       46.27       54.29      8.41 o 
   0  12   9        1.16       -0.09      4.03 o 
   1  12   9      134.69      133.38      9.79 o 
   2  12   9       43.08       46.32      7.07 o 
   3  12   9       94.07      106.81      9.51 o 
   4  12   9       18.79       19.39      5.86 o 
   5  12   9       18.01       15.87      6.56 o 
  -6  13   9       20.20       13.58      8.24 o 
  -5  13   9       53.15       49.89     11.15 o 
  -4  13   9      140.77      125.01     14.89 o 
  -3  13   9        0.03       -0.08      5.33 o 
  -2  13   9        4.08        1.38      5.41 o 
  -1  13   9       29.26       33.69      7.60 o 
   0  13   9      227.85      265.02     15.29 o 
   1  13   9      131.54      138.91     13.80 o 
   2  13   9       53.73       78.76     10.30 o 
 -16   0  10       20.53       17.04     11.20 o 
 -14   0  10      193.98      191.12     21.67 o 
 -12   0  10        1.28       -3.17      5.84 o 
 -10   0  10      107.01      103.23     14.85 o 
  -8   0  10        1.97        3.59      3.50 o 
  -6   0  10      307.50      271.63     12.24 o 
  -4   0  10       12.02        9.75      2.82 o 
  -2   0  10     2104.04     1981.41    135.06 o 
   0   0  10     2444.94     2527.43    121.87 o 
   2   0  10      231.45      254.95     15.81 o 
   4   0  10     3889.89     3801.82    180.61 o 
   6   0  10       95.16      124.56      7.39 o 
   8   0  10      187.63      180.99      9.02 o 
  10   0  10       72.44       75.80      9.56 o 
  12   0  10        0.81        3.20      5.19 o 
 -17   1  10        5.18        2.68      6.89 o 
 -16   1  10        0.28        5.07      6.59 o 
 -15   1  10        4.04        4.87      6.54 o 
 -14   1  10       69.94       64.98     10.91 o 
 -13   1  10        1.80        0.94      4.85 o 
 -12   1  10        5.27        6.64      7.06 o 
 -11   1  10      127.30       92.93     10.59 o 
 -10   1  10      104.38      101.98     10.41 o 
  -9   1  10        0.42        0.68      2.87 o 
  -8   1  10        9.13        4.73      3.09 o 
  -7   1  10      492.37      438.14     10.90 o 
  -6   1  10      396.64      353.29     11.84 o 
  -5   1  10      152.64      150.36      5.60 o 
  -4   1  10      248.28      215.30      9.10 o 
  -3   1  10      221.35      236.17     12.81 o 
  -2   1  10      259.69      227.59      7.46 o 
  -1   1  10      412.94      423.29     16.14 o 
   0   1  10      714.07      696.20     27.07 o 
   1   1  10      105.55      120.68      4.78 o 
   2   1  10      298.08      337.98     10.21 o 
   3   1  10       93.28       72.30      3.43 o 
   4   1  10      829.61      813.57     26.59 o 
   5   1  10      272.12      276.92      7.68 o 
   6   1  10      118.60      116.99      6.70 o 
   7   1  10       51.62       49.26      3.48 o 
   8   1  10       15.64       15.25      2.62 o 
   9   1  10       75.83       77.91      4.83 o 
  10   1  10        2.42        0.84      2.65 o 
  11   1  10        3.09        2.58      2.99 o 
  12   1  10       17.99       13.53      4.21 o 
  13   1  10        5.20       -0.47      3.97 o 
 -16   2  10       63.02       57.36     11.35 o 
 -15   2  10        0.00        1.85      6.11 o 
 -14   2  10        0.19       -0.57      6.09 o 
 -13   2  10        3.51        1.02      4.96 o 
 -12   2  10        4.95        2.00      4.81 o 
 -11   2  10       75.04       73.64      9.70 o 
 -10   2  10       51.64       40.88      5.85 o 
  -9   2  10       82.75       75.02      6.91 o 
  -8   2  10      205.01      182.19      9.32 o 
  -7   2  10        6.31        0.71      2.17 o 
  -6   2  10        6.81        2.38      1.94 o 
  -5   2  10      250.22      234.79     10.48 o 
  -4   2  10      212.02      196.50      7.72 o 
  -3   2  10      220.56      214.23      8.55 o 
  -2   2  10        5.91        5.68      1.66 o 
  -1   2  10     1506.45     1434.77     46.93 o 
   0   2  10       22.01       24.13      2.28 o 
   1   2  10      173.36      202.55      8.33 o 
   2   2  10        0.04       -0.40      1.38 o 
   3   2  10      331.71      278.01     11.75 o 
   4   2  10       41.57       49.04      3.22 o 
   5   2  10       90.97       87.92      4.72 o 
   6   2  10      190.15      182.35      7.60 o 
   7   2  10      278.79      259.72     13.54 o 
   8   2  10       17.74       14.25      3.00 o 
   9   2  10       95.47       84.63      5.33 o 
  10   2  10       48.01       44.59      4.91 o 
  11   2  10      135.20      122.10      7.42 o 
  12   2  10        4.72        3.53      3.94 o 
 -16   3  10        3.30       -3.76      5.58 o 
 -15   3  10       21.21       12.90      7.23 o 
 -14   3  10        3.58        3.36      5.50 o 
 -13   3  10       14.08       11.12      6.10 o 
 -12   3  10        0.01        5.35      4.98 o 
 -11   3  10       12.87        5.36      3.94 o 
 -10   3  10        3.50       -0.84      3.02 o 
  -9   3  10       13.14       13.39      4.20 o 
  -8   3  10       39.44       39.99      5.59 o 
  -7   3  10      375.94      345.18     10.13 o 
  -6   3  10       72.37       62.29      4.27 o 
  -5   3  10      751.11      688.56     25.83 o 
  -4   3  10       69.54       65.06      3.35 o 
  -3   3  10      216.81      210.22      6.05 o 
  -2   3  10      752.25      754.27     23.79 o 
  -1   3  10       39.48       39.20      2.68 o 
   0   3  10      855.59      811.01     28.46 o 
   1   3  10     1490.02     1343.78     46.97 o 
   2   3  10       17.06       10.18      1.91 o 
   3   3  10      284.42      280.11      8.55 o 
   4   3  10      334.75      324.67     11.95 o 
   5   3  10       30.16       27.19      3.10 o 
   6   3  10       21.53       20.27      2.99 o 
   7   3  10        2.15        2.32      2.19 o 
   8   3  10       45.37       48.67      4.28 o 
   9   3  10       66.72       56.24      4.81 o 
  10   3  10        6.82        4.11      3.08 o 
  11   3  10        1.78       -1.26      3.77 o 
  12   3  10       70.06       55.93      8.89 o 
 -16   4  10        5.83        7.43      7.23 o 
 -15   4  10       34.03       34.83     10.96 o 
 -14   4  10        0.65       -1.45      5.08 o 
 -13   4  10      110.62      108.73     12.44 o 
 -12   4  10        3.47        2.71      4.14 o 
 -11   4  10        5.65        1.52      3.47 o 
 -10   4  10       55.04       47.91      6.48 o 
  -9   4  10       16.48       15.28      4.49 o 
  -8   4  10        6.64        3.08      2.72 o 
  -7   4  10        0.01       -1.75      2.21 o 
  -6   4  10      340.33      347.33     13.63 o 
  -5   4  10        4.24        0.07      1.57 o 
  -4   4  10        6.23        6.28      1.73 o 
  -3   4  10      195.77      177.12      4.81 o 
  -2   4  10        0.95        0.13      1.52 o 
  -1   4  10      679.76      625.67     21.23 o 
   0   4  10        5.06        8.97      2.10 o 
   1   4  10       65.84       70.38      3.65 o 
   2   4  10      255.90      251.82     10.70 o 
   3   4  10      407.99      362.82     14.91 o 
   4   4  10       12.90       13.25      2.51 o 
   5   4  10       40.97       37.20      3.52 o 
   6   4  10       19.86       23.04      3.19 o 
   7   4  10       94.42       83.71      5.38 o 
   8   4  10       91.89       84.64      6.54 o 
   9   4  10      203.88      193.22     10.85 o 
  10   4  10       84.94       80.90      6.11 o 
  11   4  10        4.83        6.07      4.61 o 
  12   4  10       86.59       78.89     10.49 o 
 -15   5  10       21.23       14.96      7.82 o 
 -14   5  10       12.45       14.85      7.23 o 
 -13   5  10        1.98        2.34      5.60 o 
 -12   5  10       35.19       29.81      6.12 o 
 -11   5  10        1.60       -0.65      3.54 o 
 -10   5  10       44.44       32.02      5.94 o 
  -9   5  10        0.84       -0.31      3.39 o 
  -8   5  10      309.40      313.50     17.19 o 
  -7   5  10       36.13       23.14      3.55 o 
  -6   5  10        0.37        0.19      1.82 o 
  -5   5  10       61.32       51.17      3.53 o 
  -4   5  10      682.73      655.90     20.16 o 
  -3   5  10       44.41       54.34      3.57 o 
  -2   5  10       14.14       11.48      2.30 o 
  -1   5  10      408.50      355.13     17.15 o 
   0   5  10      453.15      408.54     18.75 o 
   1   5  10       54.91       60.42      4.32 o 
   2   5  10      539.57      500.91     24.44 o 
   3   5  10      139.82      115.31      5.29 o 
   4   5  10      114.51      113.64      6.19 o 
   5   5  10        0.01       -0.88      2.08 o 
   6   5  10        0.11        0.43      2.23 o 
   7   5  10        0.57        1.31      2.52 o 
   8   5  10       22.04       16.42      3.64 o 
   9   5  10       34.18       34.22      4.61 o 
  10   5  10        3.75        4.50      4.16 o 
  11   5  10       68.15       67.51      8.29 o 
 -15   6  10       12.07        8.52     10.23 o 
 -14   6  10        2.41        2.45      5.82 o 
 -13   6  10        1.97        5.59      4.76 o 
 -12   6  10        2.29        1.75      4.31 o 
 -11   6  10       89.84       82.36      8.71 o 
 -10   6  10       74.58       75.26      8.05 o 
  -9   6  10      464.33      450.90     13.40 o 
  -8   6  10        0.06        0.35      2.52 o 
  -7   6  10        9.37        8.93      2.56 o 
  -6   6  10        8.98       11.09      2.61 o 
  -5   6  10        6.65        6.76      2.25 o 
  -4   6  10      101.88       97.76      4.63 o 
  -3   6  10      123.86       99.39      6.76 o 
  -2   6  10      527.55      477.40     14.72 o 
  -1   6  10        9.67       10.84      2.62 o 
   0   6  10      115.74      111.27      5.48 o 
   1   6  10       21.19       18.66      3.10 o 
   2   6  10      206.72      199.89      7.77 o 
   3   6  10        8.31        8.27      2.77 o 
   4   6  10      102.39      123.97      6.70 o 
   5   6  10       39.05       27.20      3.60 o 
   6   6  10        0.00       -0.24      2.41 o 
   7   6  10       35.97       29.91      4.18 o 
   8   6  10       11.10        4.03      3.02 o 
   9   6  10        8.36        7.59      3.73 o 
  10   6  10        0.15        1.11      4.20 o 
  11   6  10      199.70      210.63     14.38 o 
 -14   7  10       21.17        5.84      9.25 o 
 -13   7  10        7.64        2.00      5.23 o 
 -12   7  10       81.36       79.16      8.93 o 
 -11   7  10      119.62      134.91     10.53 o 
 -10   7  10        5.09        3.71      3.55 o 
  -9   7  10      101.25       86.26      6.32 o 
  -8   7  10        0.59        0.88      2.19 o 
  -7   7  10       70.61       60.55      8.29 o 
  -6   7  10       33.60       29.43      3.11 o 
  -5   7  10      184.82      149.60      7.04 o 
  -4   7  10        8.40        6.84      2.96 o 
  -3   7  10       53.87       53.68      4.89 o 
  -2   7  10        0.82        0.25      2.09 o 
  -1   7  10       70.58       60.79      4.63 o 
   0   7  10        3.06        2.53      2.27 o 
   1   7  10      142.20      126.23      8.53 o 
   2   7  10       18.24       18.92      3.47 o 
   3   7  10       64.12       77.13      5.49 o 
   4   7  10        0.98        1.07      2.63 o 
   5   7  10      117.64      112.35      6.11 o 
   6   7  10      303.71      278.29     14.01 o 
   7   7  10      151.39      153.56      7.25 o 
   8   7  10       93.46       95.45      7.09 o 
   9   7  10       33.60       36.23      5.87 o 
  10   7  10      101.06      123.79     11.71 o 
 -13   8  10       55.55       49.24     10.16 o 
 -12   8  10        9.35        4.50      5.75 o 
 -11   8  10        1.01        1.22      4.11 o 
 -10   8  10      185.63      194.21     10.31 o 
  -9   8  10        0.32        0.11      2.65 o 
  -8   8  10      220.54      242.91     11.04 o 
  -7   8  10       55.91       57.69      5.02 o 
  -6   8  10        9.19        6.81      2.68 o 
  -5   8  10       65.16       67.60      5.09 o 
  -4   8  10       77.30       62.59      5.04 o 
  -3   8  10      245.96      223.57     11.75 o 
  -2   8  10      145.82      135.43      7.24 o 
  -1   8  10      154.41      160.18      6.84 o 
   0   8  10       28.38       28.45      3.90 o 
   1   8  10        1.63        1.12      2.42 o 
   2   8  10        5.84        8.66      2.98 o 
   3   8  10       59.91       63.04      5.39 o 
   4   8  10        0.02       -1.68      2.64 o 
   5   8  10      370.50      341.60     21.58 o 
   6   8  10        3.75        5.19      3.22 o 
   7   8  10       31.94       34.70      5.05 o 
   8   8  10       50.55       48.17      6.58 o 
   9   8  10      209.73      218.48     12.35 o 
 -12   9  10       11.34       13.18      7.13 o 
 -11   9  10        6.65        4.95      4.96 o 
 -10   9  10       41.91       50.59      6.01 o 
  -9   9  10        0.58        4.22      3.68 o 
  -8   9  10       92.58      108.95      8.40 o 
  -7   9  10       87.45       98.04      6.45 o 
  -6   9  10        0.97        4.24      2.69 o 
  -5   9  10       66.61       64.60      5.38 o 
  -4   9  10        4.25        2.19      2.74 o 
  -3   9  10       92.89      113.55      6.64 o 
  -2   9  10        4.53        5.65      3.15 o 
  -1   9  10        2.69        4.43      3.11 o 
   0   9  10       79.06       74.63      6.50 o 
   1   9  10       89.46       76.76      5.81 o 
   2   9  10        1.04        1.44      2.73 o 
   3   9  10       13.00        9.63      3.36 o 
   4   9  10      177.06      184.66      8.33 o 
   5   9  10       16.83       16.33      4.01 o 
   6   9  10       36.30       35.43      5.76 o 
   7   9  10        0.15       -2.10      3.99 o 
   8   9  10        1.58       -4.13      4.58 o 
   9   9  10       36.11       27.57      9.25 o 
 -11  10  10        0.11       -5.11      8.03 o 
 -10  10  10       24.10       23.48      6.06 o 
  -9  10  10       19.84       22.94      5.13 o 
  -8  10  10       48.85       68.84      7.33 o 
  -7  10  10        6.37        0.39      3.55 o 
  -6  10  10        3.43        1.85      3.01 o 
  -5  10  10       29.37       31.73      4.57 o 
  -4  10  10       24.08       24.49      4.26 o 
  -3  10  10        5.74        6.69      3.17 o 
  -2  10  10        3.76        0.41      3.10 o 
  -1  10  10        0.01        0.04      2.94 o 
   0  10  10      174.73      205.34     13.50 o 
   1  10  10       42.36       54.23      5.50 o 
   2  10  10       83.62       70.34      6.02 o 
   3  10  10        8.56       10.56      3.58 o 
   4  10  10       75.35       67.24      6.22 o 
   5  10  10       14.86       16.17      5.30 o 
   6  10  10        5.61        7.52      4.80 o 
   7  10  10        8.60        6.61      5.73 o 
 -10  11  10        2.18        4.21      5.81 o 
  -9  11  10        0.26        0.41      5.27 o 
  -8  11  10        0.00       -0.75      4.40 o 
  -7  11  10        2.27        5.79      3.96 o 
  -6  11  10        0.09       -2.38      3.51 o 
  -5  11  10        0.01       -1.95      3.24 o 
  -4  11  10        1.02        0.02      3.15 o 
  -3  11  10        0.22       -1.25      2.93 o 
  -2  11  10      203.55      208.63     10.20 o 
  -1  11  10       13.45       10.82      4.14 o 
   0  11  10        0.92       -0.35      3.21 o 
   1  11  10        0.55       -1.31      3.27 o 
   2  11  10       50.22       52.80      5.80 o 
   3  11  10        7.16        5.26      3.91 o 
   4  11  10       57.58       56.58      7.80 o 
   5  11  10       45.19       56.62      7.96 o 
   6  11  10       32.10       29.23     11.94 o 
  -8  12  10       43.52       23.03     17.89 o 
  -7  12  10       11.08       17.18      8.07 o 
  -6  12  10       40.77       30.55      9.64 o 
  -5  12  10       42.85       38.59      8.04 o 
  -4  12  10       54.81       66.60      9.36 o 
  -3  12  10       23.98       15.37      6.04 o 
  -2  12  10      138.42      145.76     12.22 o 
  -1  12  10       26.66       26.82      5.84 o 
   0  12  10        9.21        8.93      4.89 o 
   1  12  10        0.15       -2.18      4.05 o 
   2  12  10        0.03        1.58      4.32 o 
   3  12  10        1.33        4.25      4.91 o 
   4  12  10       13.67       17.81      6.68 o 
  -4  13  10       37.70       37.99     10.73 o 
  -3  13  10       37.23       53.09     15.83 o 
  -2  13  10        8.25        3.50      6.88 o 
  -1  13  10        7.26        3.90      6.55 o 
   0  13  10        0.02       -6.17      6.17 o 
 -15   0  11        0.00       -1.46      7.79 o 
 -13   0  11        1.74       -2.92      6.82 o 
 -11   0  11       83.93       62.57     13.39 o 
  -9   0  11      533.13      512.74     28.49 o 
  -7   0  11      346.11      290.80     14.49 o 
  -5   0  11     1781.05     1490.78    157.03 o 
  -3   0  11     4368.71     4289.15    249.27 o 
  -1   0  11      290.24      257.01     22.92 o 
   1   0  11     1045.75     1033.81     60.25 o 
   3   0  11       76.78       54.18      5.18 o 
   5   0  11        5.68        5.65      3.14 o 
   7   0  11       41.77       36.87      5.41 o 
   9   0  11       15.83       15.06      4.69 o 
  11   0  11        0.60        0.62      5.09 o 
 -16   1  11        1.46        3.64      7.11 o 
 -15   1  11       10.36        5.50      6.51 o 
 -14   1  11        4.63       12.89      6.93 o 
 -13   1  11       29.16       21.53      7.49 o 
 -12   1  11        0.21        2.36      4.81 o 
 -11   1  11        4.58        5.47      4.80 o 
 -10   1  11      103.20       81.06     10.07 o 
  -9   1  11       49.31       43.94      5.98 o 
  -8   1  11       48.47       46.32      5.88 o 
  -7   1  11      130.44      122.24      6.59 o 
  -6   1  11      358.52      343.35     16.76 o 
  -5   1  11       43.86       34.68      4.27 o 
  -4   1  11      301.22      277.48     12.11 o 
  -3   1  11      202.01      187.35      7.73 o 
  -2   1  11       93.39       85.01      4.48 o 
  -1   1  11      616.37      635.30     20.69 o 
   0   1  11      290.93      243.38     10.92 o 
   1   1  11     1256.76     1206.63     48.63 o 
   2   1  11      175.08      164.83      6.04 o 
   3   1  11       11.38       10.04      2.23 o 
   4   1  11       18.90        8.98      2.32 o 
   5   1  11      299.76      291.11     13.36 o 
   6   1  11       67.21       77.66      4.62 o 
   7   1  11      132.04      143.64      7.25 o 
   8   1  11       69.34       69.10      5.29 o 
   9   1  11       26.39       25.85      4.04 o 
  10   1  11        1.27       -0.40      3.06 o 
  11   1  11       31.12       28.48      5.00 o 
  12   1  11      129.31      120.79     12.15 o 
 -16   2  11       35.53       57.23     11.42 o 
 -15   2  11        5.84        0.26      6.00 o 
 -14   2  11       34.92       23.10      7.91 o 
 -13   2  11        2.27       -4.39      4.39 o 
 -12   2  11        1.79       -0.52      4.50 o 
 -11   2  11      135.12      131.05     15.83 o 
 -10   2  11       66.37       63.32      7.06 o 
  -9   2  11       54.50       49.44      6.29 o 
  -8   2  11       12.34       12.62      3.92 o 
  -7   2  11      407.98      371.05     19.05 o 
  -6   2  11        0.05        1.14      2.31 o 
  -5   2  11      194.32      188.07      9.56 o 
  -4   2  11      104.28       87.82      5.68 o 
  -3   2  11        4.52        3.75      2.25 o 
  -2   2  11     1386.23     1317.25     55.77 o 
  -1   2  11       60.22       63.89      4.09 o 
   0   2  11        0.14       -0.90      1.62 o 
   1   2  11      334.92      314.46     15.28 o 
   2   2  11      117.10      124.19      5.15 o 
   3   2  11       47.91       39.19      3.22 o 
   4   2  11       78.00       75.71      4.26 o 
   5   2  11        5.82        6.49      2.30 o 
   6   2  11       51.86       46.36      4.27 o 
   7   2  11        6.00        7.10      2.81 o 
   8   2  11       81.18       84.81      5.71 o 
   9   2  11       37.67       23.42      3.97 o 
  10   2  11        1.97        2.28      3.08 o 
  11   2  11       84.92       70.39      7.27 o 
  12   2  11        1.08        1.85      4.56 o 
 -16   3  11        2.67        2.41      7.13 o 
 -15   3  11        0.40       -0.73      6.03 o 
 -14   3  11        4.83       11.78      6.51 o 
 -13   3  11        0.15       -2.58      4.81 o 
 -12   3  11        7.02        1.70      4.90 o 
 -11   3  11        1.90        1.86      3.47 o 
 -10   3  11       33.01       22.15      5.19 o 
  -9   3  11        4.08        1.75      3.33 o 
  -8   3  11      224.34      209.96     10.50 o 
  -7   3  11        3.73        1.91      3.17 o 
  -6   3  11      136.51      120.20      5.74 o 
  -5   3  11      184.75      181.82      8.38 o 
  -4   3  11      530.18      472.15     25.29 o 
  -3   3  11      324.30      342.51     15.93 o 
  -2   3  11      247.26      203.39     10.56 o 
  -1   3  11      365.55      350.65     13.19 o 
   0   3  11       88.11       84.79      4.98 o 
   1   3  11       77.46       65.50      4.39 o 
   2   3  11      864.90      800.35     29.54 o 
   3   3  11       12.19        7.43      2.59 o 
   4   3  11       32.07       35.12      3.37 o 
   5   3  11       76.35       72.64      4.46 o 
   6   3  11      139.49      132.74      7.32 o 
   7   3  11      115.74      105.75      6.43 o 
   8   3  11       21.86       22.71      3.57 o 
   9   3  11       66.74       67.41      5.14 o 
  10   3  11        1.68        5.21      3.36 o 
  11   3  11       55.95       53.98      7.67 o 
 -15   4  11        0.23       -3.87      5.82 o 
 -14   4  11        0.73        0.27      5.50 o 
 -13   4  11      114.29      122.54     13.33 o 
 -12   4  11        1.31       -1.50      7.06 o 
 -11   4  11        1.15        1.10      3.74 o 
 -10   4  11        2.16        3.13      3.57 o 
  -9   4  11      187.07      189.57     10.77 o 
  -8   4  11       28.51       35.42      5.84 o 
  -7   4  11      101.37       88.11      6.35 o 
  -6   4  11       43.40       36.59      4.62 o 
  -5   4  11        0.05        0.81      2.23 o 
  -4   4  11     1268.87     1129.62     44.27 o 
  -3   4  11      146.85      125.59      5.49 o 
  -2   4  11      112.64      114.66      5.23 o 
  -1   4  11      655.33      617.40     28.62 o 
   0   4  11      967.95      876.42     35.32 o 
   1   4  11      216.33      238.06     13.92 o 
   2   4  11        0.01        0.47      1.88 o 
   3   4  11       17.81       16.36      2.87 o 
   4   4  11      179.45      173.34      7.87 o 
   5   4  11       49.37       56.64      4.29 o 
   6   4  11        0.49        0.27      2.12 o 
   7   4  11       33.75       29.93      4.09 o 
   8   4  11        5.83       11.20      3.36 o 
   9   4  11       71.29       68.05      5.72 o 
  10   4  11      210.23      208.40     11.56 o 
  11   4  11       27.46       24.29      7.26 o 
 -15   5  11       27.78       21.76      8.39 o 
 -14   5  11        0.80        1.11      5.94 o 
 -13   5  11        1.50        3.12      5.50 o 
 -12   5  11        0.01       -3.71      3.71 o 
 -11   5  11        2.38        6.62      4.59 o 
 -10   5  11        6.16        2.15      3.79 o 
  -9   5  11      155.36      137.43      9.60 o 
  -8   5  11       45.60       36.16      6.00 o 
  -7   5  11      198.30      176.59      8.56 o 
  -6   5  11        1.40        5.60      3.05 o 
  -5   5  11      239.94      236.31     15.67 o 
  -4   5  11      108.11       96.45      5.04 o 
  -3   5  11        2.03        0.18      1.96 o 
  -2   5  11        0.36       -1.16      1.86 o 
  -1   5  11      290.15      265.27     11.11 o 
   0   5  11       30.55       23.45      3.22 o 
   1   5  11      221.57      208.27     10.87 o 
   2   5  11       24.21       24.18      3.45 o 
   3   5  11       62.12       68.22      5.04 o 
   4   5  11        3.57        6.48      2.82 o 
   5   5  11      206.92      193.06     12.63 o 
   6   5  11       59.87       67.98      5.14 o 
   7   5  11       38.19       37.33      4.38 o 
   8   5  11      118.37      121.01      7.57 o 
   9   5  11       12.57        7.05      3.50 o 
  10   5  11        5.32       13.37      4.80 o 
  11   5  11        0.49       -0.62      5.43 o 
 -14   6  11       97.20      111.02     14.01 o 
 -13   6  11        0.05        0.39      4.78 o 
 -12   6  11      113.86      117.99     10.53 o 
 -11   6  11        4.50        5.28      4.59 o 
 -10   6  11       18.57       18.46      5.40 o 
  -9   6  11       42.01       37.29      6.48 o 
  -8   6  11        9.29        5.07      3.43 o 
  -7   6  11      705.60      687.93     26.67 o 
  -6   6  11      175.98      148.84      8.14 o 
  -5   6  11      588.55      551.97     22.66 o 
  -4   6  11       72.40       80.49      5.48 o 
  -3   6  11      316.06      300.12     14.89 o 
  -2   6  11       15.26       12.31      2.85 o 
  -1   6  11        0.15        1.67      2.18 o 
   0   6  11        0.50       -1.12      2.02 o 
   1   6  11        0.78        1.48      2.31 o 
   2   6  11       40.99       27.85      3.86 o 
   3   6  11       10.28        8.56      2.91 o 
   4   6  11       90.35       96.42      8.15 o 
   5   6  11       19.23        8.83      3.30 o 
   6   6  11       56.95       57.94      5.53 o 
   7   6  11       39.08       38.38      4.59 o 
   8   6  11       93.77       85.83      6.67 o 
   9   6  11       16.09       11.98      4.75 o 
  10   6  11       16.03       12.61      6.34 o 
 -14   7  11        1.05       -3.17      7.79 o 
 -13   7  11       71.96       62.97     10.37 o 
 -12   7  11        0.13        2.80      4.82 o 
 -11   7  11       88.94       88.05      9.24 o 
 -10   7  11       25.10       24.26      6.08 o 
  -9   7  11       21.55       24.73      4.97 o 
  -8   7  11      171.42      164.25     11.42 o 
  -7   7  11       99.74       86.01      7.20 o 
  -6   7  11        1.01       -1.47      2.65 o 
  -5   7  11        6.25       10.88      3.72 o 
  -4   7  11       34.00       33.69      4.35 o 
  -3   7  11       78.00       71.92      5.56 o 
  -2   7  11        1.32        2.89      2.42 o 
  -1   7  11       38.20       38.07      4.08 o 
   0   7  11       21.32       25.44      3.78 o 
   1   7  11        9.03       10.48      3.11 o 
   2   7  11       36.31       35.74      4.22 o 
   3   7  11       56.56       52.89      4.99 o 
   4   7  11      143.07      145.98      7.28 o 
   5   7  11        1.07        2.17      3.00 o 
   6   7  11        2.95        4.99      3.23 o 
   7   7  11       46.16       52.08      5.85 o 
   8   7  11        5.21        6.34      4.39 o 
   9   7  11      101.29      116.52     10.08 o 
 -13   8  11       30.00       19.84      8.22 o 
 -12   8  11        8.22       11.10      7.05 o 
 -11   8  11       62.71       55.47      8.13 o 
 -10   8  11      150.42      155.04      9.71 o 
  -9   8  11        0.57        2.16      3.56 o 
  -8   8  11       17.54       13.40      5.12 o 
  -7   8  11       88.71       87.99      7.49 o 
  -6   8  11       33.92       32.88      5.39 o 
  -5   8  11        6.03        6.71      3.21 o 
  -4   8  11        4.71        5.13      2.51 o 
  -3   8  11        1.03        2.15      2.34 o 
  -2   8  11      102.01      102.57      6.74 o 
  -1   8  11        4.04        6.79      2.81 o 
   0   8  11       21.44       23.00      3.82 o 
   1   8  11       24.74       29.51      4.19 o 
   2   8  11        4.03        6.61      3.02 o 
   3   8  11       24.52       21.81      3.98 o 
   4   8  11        0.65       -0.69      2.92 o 
   5   8  11      197.24      196.18      9.13 o 
   6   8  11       25.70       20.01      4.27 o 
   7   8  11        1.23        0.23      3.80 o 
   8   8  11       22.94       10.92      6.03 o 
   9   8  11       19.85       27.83      9.46 o 
 -12   9  11        1.13        6.33      9.74 o 
 -11   9  11       82.51       96.17     18.99 o 
 -10   9  11       57.10       59.69     10.91 o 
  -9   9  11        4.87        7.62      5.26 o 
  -8   9  11       38.40       27.35      6.47 o 
  -7   9  11        1.39        3.26      3.83 o 
  -6   9  11      330.67      359.05     24.91 o 
  -5   9  11       40.23       62.01      5.51 o 
  -4   9  11       16.22       17.04      3.70 o 
  -3   9  11      104.95      103.02      8.53 o 
  -2   9  11       77.26       82.13      8.97 o 
  -1   9  11       42.74       53.84      6.38 o 
   0   9  11        6.65        2.70      2.93 o 
   1   9  11        8.67        7.75      3.35 o 
   2   9  11        3.42        4.18      3.09 o 
   3   9  11       16.96       20.14      4.09 o 
   4   9  11        2.15        0.64      3.03 o 
   5   9  11       25.05       29.36      5.00 o 
   6   9  11      169.54      186.84     11.43 o 
   7   9  11       88.23      109.77     11.66 o 
 -11  10  11        3.64        3.90      9.50 o 
 -10  10  11        3.38        0.49      8.28 o 
  -9  10  11        0.50       -2.69      5.44 o 
  -8  10  11        0.02       -2.68      3.88 o 
  -7  10  11        7.02       11.53      4.89 o 
  -6  10  11       12.31       12.40      4.60 o 
  -5  10  11       58.20       64.95      5.96 o 
  -4  10  11       13.71       14.68      3.91 o 
  -3  10  11      126.76      157.83      8.82 o 
  -2  10  11        3.57       -0.51      3.17 o 
  -1  10  11        6.94        7.31      3.71 o 
   0  10  11        1.68        0.64      3.25 o 
   1  10  11        1.89        5.03      3.29 o 
   2  10  11        0.48       -0.72      2.92 o 
   3  10  11       26.25       30.02      4.92 o 
   4  10  11        0.61        1.15      3.71 o 
   5  10  11       44.84       52.29      7.81 o 
   6  10  11      158.69      185.59     13.84 o 
  -9  11  11        0.00        1.95      8.76 o 
  -8  11  11       15.49       16.93      7.95 o 
  -7  11  11       12.95       15.10      7.94 o 
  -6  11  11        1.03        3.04      5.02 o 
  -5  11  11       49.02       61.03      6.76 o 
  -4  11  11       21.85       22.67      4.59 o 
  -3  11  11       54.49       65.17      6.24 o 
  -2  11  11        3.86        1.41      3.64 o 
  -1  11  11       59.55       69.68      6.95 o 
   0  11  11       11.77       10.63      4.20 o 
   1  11  11       74.64       74.95      8.25 o 
   2  11  11        5.97        9.99      4.48 o 
   3  11  11        0.06       -0.97      3.77 o 
   4  11  11       21.25       22.48      6.28 o 
  -6  12  11        1.90       -0.56      6.37 o 
  -5  12  11       81.32       94.98     13.51 o 
  -4  12  11        1.67       -5.14      5.79 o 
  -3  12  11        1.51       -0.28      6.24 o 
  -2  12  11       22.03       29.29      6.54 o 
  -1  12  11        0.73       -3.31      4.12 o 
   0  12  11       29.12       31.73      6.58 o 
   1  12  11      130.63      151.22     15.77 o 
   2  12  11       90.25       82.26      9.06 o 
 -16   0  12        0.89        6.82      9.98 o 
 -14   0  12       21.94       16.07     10.71 o 
 -12   0  12       69.80       64.52     14.85 o 
 -10   0  12      120.80      120.51     16.80 o 
  -8   0  12      266.55      229.04     12.87 o 
  -6   0  12      183.64      171.72     11.23 o 
  -4   0  12      117.12      102.48      9.35 o 
  -2   0  12      547.76      518.55     33.63 o 
   0   0  12       58.35       72.08      6.62 o 
   2   0  12     1474.48     1471.92    133.89 o 
   4   0  12      547.42      554.16     37.81 o 
   6   0  12      105.11      111.85      8.36 o 
   8   0  12        7.52        6.46      4.17 o 
  10   0  12       45.46       36.31      9.35 o 
 -16   1  12        2.86        1.05      7.03 o 
 -15   1  12        4.87        2.57      6.45 o 
 -14   1  12       43.54       51.47     10.33 o 
 -13   1  12        0.59       -0.02      5.25 o 
 -12   1  12        0.17       -1.11      4.56 o 
 -11   1  12       46.93       49.81      9.30 o 
 -10   1  12        9.74        7.67      5.34 o 
  -9   1  12        0.99       -1.65      3.09 o 
  -8   1  12        0.78       -0.83      3.65 o 
  -7   1  12        1.44        3.36      2.73 o 
  -6   1  12      207.82      186.39      8.21 o 
  -5   1  12        1.92        0.84      2.49 o 
  -4   1  12      887.53      788.74     55.56 o 
  -3   1  12      524.53      490.99     19.05 o 
  -2   1  12       38.23       35.28      3.52 o 
  -1   1  12      167.39      164.33      7.02 o 
   0   1  12      240.08      243.99     10.90 o 
   1   1  12        1.84        3.63      2.33 o 
   2   1  12       46.58       47.58      4.26 o 
   3   1  12       46.79       40.99      3.83 o 
   4   1  12      149.71      178.60      8.36 o 
   5   1  12      155.74      164.33      6.16 o 
   6   1  12       56.35       53.48      4.40 o 
   7   1  12       11.21       13.52      3.27 o 
   8   1  12        0.01       -0.59      2.74 o 
   9   1  12       37.36       27.32      4.37 o 
  10   1  12        0.36       -1.24      3.30 o 
  11   1  12       10.80       14.92      4.99 o 
 -15   2  12        1.17        3.26      6.45 o 
 -14   2  12       31.41       28.24      8.78 o 
 -13   2  12        6.11        6.57      5.85 o 
 -12   2  12       58.91       58.24     11.44 o 
 -11   2  12       19.54       11.74      6.10 o 
 -10   2  12      211.55      222.56     14.98 o 
  -9   2  12      132.77      118.24      8.88 o 
  -8   2  12       62.94       50.20      6.51 o 
  -7   2  12        2.68       -1.41      2.84 o 
  -6   2  12       97.21       69.38      5.82 o 
  -5   2  12      373.84      322.77     14.29 o 
  -4   2  12       22.04       23.94      3.46 o 
  -3   2  12       24.34       16.98      3.22 o 
  -2   2  12      155.34      148.73      7.59 o 
  -1   2  12      835.07      761.20     37.27 o 
   0   2  12       42.83       26.54      3.36 o 
   1   2  12       66.00       71.44      5.10 o 
   2   2  12       54.41       51.94      3.96 o 
   3   2  12      109.98      117.59      5.59 o 
   4   2  12       56.56       54.04      4.38 o 
   5   2  12        0.72       -0.67      2.29 o 
   6   2  12       32.97       38.43      4.25 o 
   7   2  12        1.11        2.41      2.74 o 
   8   2  12       57.71       64.34      6.44 o 
   9   2  12       51.37       59.10      5.47 o 
  10   2  12       78.81       72.41      6.13 o 
  11   2  12       27.22       25.78      5.68 o 
 -15   3  12       14.77        7.99      7.14 o 
 -14   3  12        3.52        1.39      5.96 o 
 -13   3  12        3.09        0.86      5.44 o 
 -12   3  12       25.36       34.20      8.52 o 
 -11   3  12       21.71       20.48      6.79 o 
 -10   3  12       29.91       30.92      5.90 o 
  -9   3  12        1.11       -1.38      3.16 o 
  -8   3  12       44.98       45.49      6.44 o 
  -7   3  12      168.07      150.73      9.37 o 
  -6   3  12       32.57       40.03      5.90 o 
  -5   3  12      295.57      302.94     10.26 o 
  -4   3  12      688.16      654.61     34.80 o 
  -3   3  12        0.70        0.88      2.28 o 
  -2   3  12      147.02      129.48      6.89 o 
  -1   3  12      273.12      251.87     16.30 o 
   0   3  12        9.77        4.67      2.56 o 
   1   3  12       25.42       20.44      2.95 o 
   2   3  12       89.55       96.18      6.47 o 
   3   3  12       10.21        6.71      2.71 o 
   4   3  12        5.05        2.90      2.55 o 
   5   3  12        5.26        4.02      2.79 o 
   6   3  12       44.06       45.13      4.53 o 
   7   3  12       40.32       42.73      5.50 o 
   8   3  12       63.17       59.73      5.43 o 
   9   3  12       51.08       46.39      5.21 o 
  10   3  12        4.11        3.68      3.85 o 
 -15   4  12        5.51        8.09      7.21 o 
 -14   4  12        0.02       -1.67      5.48 o 
 -13   4  12       30.39       33.83      8.77 o 
 -12   4  12       17.72       10.72      6.27 o 
 -11   4  12       18.01       16.27      5.10 o 
 -10   4  12        1.38        1.20      3.69 o 
  -9   4  12        4.65        1.92      3.67 o 
  -8   4  12      189.97      155.02     10.63 o 
  -7   4  12      978.10      917.12     49.76 o 
  -6   4  12      190.92      184.15      8.60 o 
  -5   4  12        6.23        4.06      2.93 o 
  -4   4  12      195.46      181.35     10.35 o 
  -3   4  12      374.64      319.69     17.62 o 
  -2   4  12      102.97       90.46      5.64 o 
  -1   4  12      355.76      299.21     19.84 o 
   0   4  12       29.32       20.05      3.22 o 
   1   4  12      317.17      295.32     16.99 o 
   2   4  12        0.28       -0.93      2.09 o 
   3   4  12        0.05       -1.26      2.32 o 
   4   4  12       27.40       24.22      3.87 o 
   5   4  12       52.85       52.37      5.09 o 
   6   4  12      115.90      131.39      8.81 o 
   7   4  12       50.17       43.67      6.36 o 
   8   4  12       18.21       18.93      4.19 o 
   9   4  12        2.08        0.07      3.26 o 
  10   4  12        1.23       -0.78      4.36 o 
 -14   5  12        0.04       -2.52      5.59 o 
 -13   5  12       18.96       18.70     11.56 o 
 -12   5  12        1.13        0.86      4.26 o 
 -11   5  12       12.90        9.09      4.80 o 
 -10   5  12        0.36       -2.12      3.53 o 
  -9   5  12       42.44       52.00      7.16 o 
  -8   5  12      256.88      234.50     20.48 o 
  -7   5  12      105.63      105.56      8.86 o 
  -6   5  12        0.38        0.33      2.84 o 
  -5   5  12        9.44       10.42      3.50 o 
  -4   5  12        0.27        0.88      2.32 o 
  -3   5  12        2.22        2.42      2.45 o 
  -2   5  12        0.44       -0.84      2.49 o 
  -1   5  12       27.34       12.40      3.24 o 
   0   5  12        8.56        7.77      3.03 o 
   1   5  12       22.11       11.82      3.34 o 
   2   5  12      224.02      210.67     14.36 o 
   3   5  12       62.65       47.44      5.35 o 
   4   5  12      139.83      149.15     13.25 o 
   5   5  12       46.95       48.32      5.45 o 
   6   5  12        5.06        2.27      3.18 o 
   7   5  12       13.64       14.45      4.36 o 
   8   5  12        2.99        1.07      3.51 o 
   9   5  12       44.32       42.55      6.23 o 
  10   5  12       43.16       63.99      8.43 o 
 -14   6  12        0.23       -1.70      6.31 o 
 -13   6  12        5.00        1.52      6.10 o 
 -12   6  12       10.22        5.03      4.78 o 
 -11   6  12       24.52       31.97      6.82 o 
 -10   6  12      150.84      140.08     16.09 o 
  -9   6  12      146.79      136.63     15.22 o 
  -8   6  12        1.04        3.93      3.97 o 
  -7   6  12       39.49       33.31      5.16 o 
  -6   6  12       22.33       21.85      4.45 o 
  -5   6  12       34.65       27.11      4.68 o 
  -4   6  12        7.06        2.86      3.40 o 
  -3   6  12        0.20        0.89      2.73 o 
  -2   6  12       11.72       11.03      3.16 o 
  -1   6  12        4.48        6.02      2.94 o 
   0   6  12       11.63        7.36      3.16 o 
   1   6  12       83.86       71.75      8.41 o 
   2   6  12      100.38      106.32     10.62 o 
   3   6  12      205.00      214.92     20.64 o 
   4   6  12        6.62        8.70      3.51 o 
   5   6  12       11.37       10.43      3.83 o 
   6   6  12       42.00       44.10      5.87 o 
   7   6  12       13.78        9.89      4.06 o 
   8   6  12       56.19       66.49      7.12 o 
   9   6  12      122.13      145.04     12.79 o 
 -13   7  12        0.20        2.62      5.30 o 
 -12   7  12       73.34       87.06      9.90 o 
 -11   7  12      143.32      135.87     11.12 o 
 -10   7  12       99.42       84.08      9.20 o 
  -9   7  12       97.95       99.19     11.33 o 
  -8   7  12       41.22       46.54      6.18 o 
  -7   7  12        3.91        2.52      3.37 o 
  -6   7  12        1.15       -1.53      3.51 o 
  -5   7  12       46.08       37.55      7.79 o 
  -4   7  12       99.28       84.09      8.37 o 
  -3   7  12       14.28       19.62      4.43 o 
  -2   7  12        0.18        2.16      2.87 o 
  -1   7  12       44.17       40.07      4.98 o 
   0   7  12        0.44        1.68      2.89 o 
   1   7  12        4.47        4.11      3.15 o 
   2   7  12       21.25       15.79      3.95 o 
   3   7  12        0.34       -0.22      2.89 o 
   4   7  12       11.52       12.43      3.98 o 
   5   7  12        0.09       -3.11      3.11 o 
   6   7  12      101.42      115.25      8.39 o 
   7   7  12       41.41       35.04      5.87 o 
   8   7  12       31.72       21.03      7.00 o 
 -12   8  12        3.56        5.88      5.39 o 
 -11   8  12       45.93       43.08      7.77 o 
 -10   8  12      293.19      312.22     19.72 o 
  -9   8  12        5.31        2.44      4.71 o 
  -8   8  12        1.94        1.40      4.30 o 
  -7   8  12        6.68        3.90      4.45 o 
  -6   8  12       36.90       37.89      6.74 o 
  -5   8  12        0.15       -1.64      3.63 o 
  -4   8  12       29.04       36.92      5.71 o 
  -3   8  12       53.77       52.07      6.28 o 
  -2   8  12        0.20       -2.64      2.89 o 
  -1   8  12       45.91       40.11      5.09 o 
   0   8  12        6.42        6.73      3.38 o 
   1   8  12       11.11       11.52      3.87 o 
   2   8  12        5.81        4.53      3.55 o 
   3   8  12       12.09       15.75      4.43 o 
   4   8  12        0.02       -1.61      3.21 o 
   5   8  12       26.31       39.38      5.83 o 
   6   8  12      141.43      144.67      9.36 o 
   7   8  12      112.52      125.26     12.03 o 
 -10   9  12        3.07        5.43      6.69 o 
  -9   9  12        0.12       -0.37      4.59 o 
  -8   9  12       18.46       14.98      6.86 o 
  -7   9  12        9.64        8.10      4.95 o 
  -6   9  12       27.23       16.76      5.71 o 
  -5   9  12        4.18        2.71      3.68 o 
  -4   9  12       35.72       41.21      6.08 o 
  -3   9  12        0.01       -0.35      3.46 o 
  -2   9  12        3.58        0.58      3.44 o 
  -1   9  12       74.56       73.92      7.63 o 
   0   9  12       74.20       98.29      7.83 o 
   1   9  12        0.96        2.08      3.30 o 
   2   9  12       73.56       80.36      7.22 o 
   3   9  12        3.46        2.42      3.70 o 
   4   9  12      140.28      153.27     11.02 o 
   5   9  12       19.59       22.86      5.40 o 
   6   9  12        6.76        0.19      5.33 o 
 -10  10  12        0.26       -8.28      8.52 o 
  -9  10  12       18.76       19.96     11.69 o 
  -8  10  12       13.55       13.61      6.89 o 
  -7  10  12        3.52       -1.12      4.41 o 
  -6  10  12        0.63        1.01      4.45 o 
  -5  10  12        0.02        1.19      4.10 o 
  -4  10  12        0.35        1.01      4.00 o 
  -3  10  12       16.46       19.46      5.43 o 
  -2  10  12       58.15       69.94      9.49 o 
  -1  10  12        3.26        0.83      3.81 o 
   0  10  12        3.20        4.51      4.08 o 
   1  10  12        6.42        8.63      4.49 o 
   2  10  12      278.95      312.77     20.08 o 
   3  10  12      338.56      397.87     22.96 o 
   4  10  12      143.62      179.17     11.54 o 
   5  10  12       42.52       49.60      9.01 o 
  -7  11  12       16.94       15.09     11.20 o 
  -6  11  12        9.18       11.01      7.76 o 
  -5  11  12        0.17       -1.46      5.03 o 
  -4  11  12       89.07      111.36      9.50 o 
  -3  11  12        0.33        0.07      4.02 o 
  -2  11  12        0.73        3.45      4.28 o 
  -1  11  12        2.23        2.00      4.46 o 
   0  11  12      133.47      151.78     18.16 o 
   1  11  12        9.46        8.27      4.87 o 
   2  11  12      110.03      126.42     15.71 o 
   3  11  12       73.23       78.90      7.97 o 
  -3  12  12       94.06       97.51     21.55 o 
  -2  12  12       81.34      101.45     11.38 o 
 -15   0  13        0.54       -6.09      8.28 o 
 -13   0  13        1.44        7.06      9.01 o 
 -11   0  13        3.56        3.90      7.79 o 
  -9   0  13        6.27        9.98      7.79 o 
  -7   0  13        1.25        0.49      3.85 o 
  -5   0  13      351.15      313.61     15.18 o 
  -3   0  13      438.45      402.88     42.00 o 
  -1   0  13      783.90      783.95     66.11 o 
   1   0  13      447.13      478.68     45.44 o 
   3   0  13      483.77      472.71     56.96 o 
   5   0  13       14.29       13.50      5.01 o 
   7   0  13      237.81      239.50     21.54 o 
   9   0  13       91.95       82.03     10.04 o 
 -15   1  13        4.84       -3.22      5.92 o 
 -14   1  13       45.57       32.51      9.50 o 
 -13   1  13        4.67        3.41      6.03 o 
 -12   1  13       50.11       29.52     16.56 o 
 -11   1  13        0.00        3.90      5.34 o 
 -10   1  13        2.95        2.70      4.71 o 
  -9   1  13       74.26       70.24      9.98 o 
  -8   1  13        1.56       -0.05      3.31 o 
  -7   1  13      352.33      311.11     15.43 o 
  -6   1  13      184.47      158.42      8.12 o 
  -5   1  13       48.00       41.61      5.14 o 
  -4   1  13      227.52      184.57     12.12 o 
  -3   1  13        9.70        7.21      3.32 o 
  -2   1  13       12.96        9.20      2.87 o 
  -1   1  13       73.99       68.34      4.76 o 
   0   1  13       58.45       57.20      4.55 o 
   1   1  13       12.04       14.95      3.05 o 
   2   1  13       88.91      104.61      7.07 o 
   3   1  13       48.74       51.80      4.79 o 
   4   1  13       43.59       61.60      5.99 o 
   5   1  13       10.13       10.87      3.06 o 
   6   1  13       56.43       68.05      5.83 o 
   7   1  13       39.06       51.21      4.97 o 
   8   1  13        3.77        2.47      2.96 o 
   9   1  13        4.38        5.43      3.47 o 
  10   1  13        0.86        0.13      4.48 o 
 -15   2  13        3.74        4.81      6.93 o 
 -14   2  13        6.01        7.37      6.88 o 
 -13   2  13        2.83        4.46      6.11 o 
 -12   2  13        1.25       -1.83      4.99 o 
 -11   2  13        1.00        0.56      4.73 o 
 -10   2  13       14.83       17.20      6.49 o 
  -9   2  13        0.10       -0.49      3.36 o 
  -8   2  13       17.03       15.07      4.64 o 
  -7   2  13       31.04       33.43      6.41 o 
  -6   2  13      234.62      210.19     11.63 o 
  -5   2  13       95.76       84.44      6.53 o 
  -4   2  13       54.00       40.24      5.24 o 
  -3   2  13       20.35       13.99      3.24 o 
  -2   2  13        0.09       -1.32      2.23 o 
  -1   2  13        1.69       -0.02      2.29 o 
   0   2  13        1.32        2.34      2.25 o 
   1   2  13        5.23        3.46      2.50 o 
   2   2  13        0.54       -0.22      2.28 o 
   3   2  13       26.16       34.45      4.17 o 
   4   2  13       15.21       12.91      3.38 o 
   5   2  13       10.72        8.70      3.18 o 
   6   2  13       14.87       14.29      3.66 o 
   7   2  13        6.86        4.92      3.41 o 
   8   2  13        0.00        0.73      3.13 o 
   9   2  13        1.15        1.78      3.25 o 
  10   2  13        3.67        0.07      4.09 o 
 -15   3  13       17.14       26.54      9.30 o 
 -14   3  13        1.21        5.48      6.63 o 
 -13   3  13       57.07       74.87     11.96 o 
 -12   3  13       24.72       32.23      8.49 o 
 -11   3  13      105.18       99.21     12.22 o 
 -10   3  13        0.05       -1.24      3.64 o 
  -9   3  13       11.51        8.94      4.61 o 
  -8   3  13      123.99      150.03     12.90 o 
  -7   3  13      251.54      239.47     12.04 o 
  -6   3  13        1.43       -3.04      3.04 o 
  -5   3  13        9.31        6.40      3.35 o 
  -4   3  13        4.42        3.70      2.60 o 
  -3   3  13       89.35       86.29      5.75 o 
  -2   3  13       54.65       53.17      4.96 o 
  -1   3  13       61.24       53.15      5.01 o 
   0   3  13        0.59        2.24      2.22 o 
   1   3  13        4.14        7.49      2.70 o 
   2   3  13       28.10       31.51      4.56 o 
   3   3  13        5.88        4.25      2.73 o 
   4   3  13        2.03       -0.85      2.64 o 
   5   3  13        8.28        5.97      3.08 o 
   6   3  13        0.17        1.05      2.93 o 
   7   3  13       37.45       30.18      4.93 o 
   8   3  13        4.67        5.08      3.58 o 
   9   3  13       15.66       16.62      4.98 o 
 -14   4  13        9.15        6.54      9.01 o 
 -13   4  13        5.17        5.53      6.59 o 
 -12   4  13        7.74        5.32      6.31 o 
 -11   4  13       42.35       35.01      6.95 o 
 -10   4  13      127.09       96.83      9.28 o 
  -9   4  13       31.83       34.34      6.44 o 
  -8   4  13       89.43       74.84      8.12 o 
  -7   4  13        0.01       -0.56      3.45 o 
  -6   4  13      104.00       93.28      8.41 o 
  -5   4  13       10.04       13.92      3.75 o 
  -4   4  13       76.42       56.62      5.14 o 
  -3   4  13       28.57       24.64      3.96 o 
  -2   4  13      470.54      425.58     21.18 o 
  -1   4  13        0.33        3.41      3.14 o 
   0   4  13       45.95       31.66      5.00 o 
   1   4  13       28.55       27.02      4.21 o 
   2   4  13       24.55       22.37      3.74 o 
   3   4  13      225.66      227.18     13.54 o 
   4   4  13        0.00       -2.46      2.46 o 
   5   4  13        3.52       -0.22      2.81 o 
   6   4  13        4.59        3.24      3.50 o 
   7   4  13        3.76        4.73      3.89 o 
   8   4  13       97.53       88.36      8.62 o 
   9   4  13        5.86        5.75      4.71 o 
 -14   5  13        0.62        8.45      7.24 o 
 -13   5  13        1.74       -4.32      5.65 o 
 -12   5  13       33.26       40.15      9.39 o 
 -11   5  13        4.91        6.36      4.82 o 
 -10   5  13      155.05      175.21     11.60 o 
  -9   5  13        1.41        0.71      3.93 o 
  -8   5  13        1.28        2.15      3.69 o 
  -7   5  13       35.83       44.18      7.03 o 
  -6   5  13       19.11       25.41      4.66 o 
  -5   5  13       36.55       37.91      5.26 o 
  -4   5  13      131.15      103.42     10.07 o 
  -3   5  13       15.18       13.88      3.88 o 
  -2   5  13       11.98       10.54      3.70 o 
  -1   5  13       60.97       63.31      7.98 o 
   0   5  13       70.67       52.01      6.22 o 
   1   5  13        7.60        4.17      3.05 o 
   2   5  13       31.11       25.62      4.48 o 
   3   5  13        0.19       -2.29      2.77 o 
   4   5  13        1.18        0.31      3.10 o 
   5   5  13       16.35       20.16      4.57 o 
   6   5  13       36.64       40.83      6.32 o 
   7   5  13       50.37       56.61      6.62 o 
   8   5  13       16.50       19.53      5.70 o 
   9   5  13       40.96       35.54      8.36 o 
 -13   6  13       15.03       20.69      8.42 o 
 -12   6  13       69.86       72.14      9.36 o 
 -11   6  13       62.09       72.62      9.05 o 
 -10   6  13        1.09       -2.43      4.02 o 
  -9   6  13        4.22        0.37      4.01 o 
  -8   6  13       12.40        6.66      4.54 o 
  -7   6  13       40.67       34.79      6.47 o 
  -6   6  13       17.74       28.42      5.04 o 
  -5   6  13       24.09       34.21      6.14 o 
  -4   6  13       16.62       15.10      4.88 o 
  -3   6  13       10.46        4.35      3.98 o 
  -2   6  13       49.73       36.18      5.95 o 
  -1   6  13       99.90       87.68      7.43 o 
   0   6  13       28.88       27.21      4.45 o 
   1   6  13      145.39      134.66      8.27 o 
   2   6  13      118.34      147.27     10.44 o 
   3   6  13       75.66       78.59      6.72 o 
   4   6  13        0.01       -1.18      3.02 o 
   5   6  13        1.26       -3.16      3.16 o 
   6   6  13      334.18      345.05     20.86 o 
   7   6  13       19.73       18.15      4.92 o 
   8   6  13       65.47       61.44      7.93 o 
 -12   7  13       91.92       91.54     10.45 o 
 -11   7  13        2.49        1.17      4.96 o 
 -10   7  13       12.36       10.63      5.33 o 
  -9   7  13      103.05      111.36     10.19 o 
  -8   7  13        0.00        1.72      4.91 o 
  -7   7  13       23.08       30.67      6.37 o 
  -6   7  13        2.78        4.11      4.38 o 
  -5   7  13        5.51        0.33      3.90 o 
  -4   7  13       16.88       13.58      4.97 o 
  -3   7  13        3.57        1.98      3.94 o 
  -2   7  13        2.67        5.29      4.11 o 
  -1   7  13       42.58       48.11      5.60 o 
   0   7  13       10.04       10.17      3.82 o 
   1   7  13        0.51       -1.19      2.94 o 
   2   7  13        0.78       -1.46      3.01 o 
   3   7  13       13.96       18.25      4.52 o 
   4   7  13       30.58       26.68      5.11 o 
   5   7  13       58.87       58.00      6.74 o 
   6   7  13       14.65       29.48      5.64 o 
   7   7  13       31.91       31.14      6.71 o 
 -11   8  13        4.97        7.49      5.69 o 
 -10   8  13       11.70        8.24      6.93 o 
  -9   8  13       34.67       49.14      9.94 o 
  -8   8  13       21.09       19.28      6.08 o 
  -7   8  13       12.45        7.55      4.93 o 
  -6   8  13        0.02        1.68      4.09 o 
  -5   8  13        0.30       -0.06      3.90 o 
  -4   8  13        0.36        3.78      4.43 o 
  -3   8  13       67.18       76.32     15.18 o 
  -2   8  13        1.20        3.27      4.27 o 
  -1   8  13       52.15       55.42      6.78 o 
   0   8  13       13.31       16.47      4.37 o 
   1   8  13        1.65       -0.37      3.32 o 
   2   8  13       10.20        9.24      4.13 o 
   3   8  13       28.89       26.03      5.10 o 
   4   8  13      146.80      151.79      9.42 o 
   5   8  13        3.67        6.04      4.04 o 
   6   8  13       34.37       26.27      6.82 o 
 -10   9  13        8.70        7.30     10.47 o 
  -9   9  13        0.02       -1.95      8.52 o 
  -8   9  13       14.04       10.90      5.85 o 
  -7   9  13       26.49       34.53      7.41 o 
  -6   9  13        0.17        2.56      4.44 o 
  -5   9  13       10.01       11.81      5.37 o 
  -4   9  13       15.84       14.94      5.53 o 
  -3   9  13       35.27       42.57      8.94 o 
  -2   9  13       44.71       64.75      7.52 o 
  -1   9  13       18.62       16.82      4.97 o 
   0   9  13       20.29       17.40      5.13 o 
   1   9  13      121.88      136.43     11.48 o 
   2   9  13        3.17        5.15      4.00 o 
   3   9  13      175.56      221.24     11.80 o 
   4   9  13       26.37       28.07      5.66 o 
   5   9  13      132.58      124.56     10.27 o 
  -8  10  13        6.66        3.15      6.79 o 
  -7  10  13       18.43       32.83      9.20 o 
  -6  10  13       74.94      108.45     13.33 o 
  -5  10  13       23.76       20.00      6.27 o 
  -4  10  13       49.74       46.69      8.20 o 
  -3  10  13        5.04        3.53      5.01 o 
  -2  10  13        1.66        2.27      4.41 o 
  -1  10  13       23.00       33.78      6.51 o 
   0  10  13      113.00      137.39     16.27 o 
   1  10  13       84.88      123.33     15.43 o 
   2  10  13       50.26       38.79      6.34 o 
   3  10  13       33.57       43.91      7.69 o 
  -5  11  13        8.16        9.04      7.35 o 
  -4  11  13        1.57        2.61      6.44 o 
  -3  11  13      103.31      140.85     17.82 o 
  -2  11  13       53.82       78.10     10.33 o 
  -1  11  13       93.77      109.35     11.64 o 
   0  11  13      108.54      139.51     14.46 o 
 -14   0  14       25.96       48.45     15.34 o 
 -12   0  14        5.39        9.74      9.74 o 
 -10   0  14        6.42       11.93      8.28 o 
  -8   0  14        0.68       -4.38      5.60 o 
  -6   0  14       23.19       32.27      7.03 o 
  -4   0  14      224.88      208.90     35.79 o 
  -2   0  14      135.29      127.86     11.36 o 
   0   0  14      542.52      522.67     40.70 o 
   2   0  14      218.78      254.67     33.92 o 
   4   0  14      281.94      263.02     21.65 o 
   6   0  14       19.47       20.39      6.16 o 
   8   0  14      500.65      530.75     36.28 o 
 -14   1  14        0.53        0.54      6.71 o 
 -13   1  14       15.58       24.35      8.42 o 
 -12   1  14       25.99       25.44      8.18 o 
 -11   1  14        1.94        3.41      5.34 o 
 -10   1  14       57.07       62.92     10.33 o 
  -9   1  14        0.13       -0.83      4.47 o 
  -8   1  14       26.84       19.10      5.20 o 
  -7   1  14       19.95       28.33      5.65 o 
  -6   1  14        0.25        2.68      3.06 o 
  -5   1  14       26.10       24.45      4.56 o 
  -4   1  14        5.24        1.62      2.90 o 
  -3   1  14        0.08       -0.91      2.64 o 
  -2   1  14       23.99       25.44      4.04 o 
  -1   1  14        7.49       12.57      3.34 o 
   0   1  14      221.06      252.09     15.55 o 
   1   1  14       47.44       37.31      4.33 o 
   2   1  14        0.26       -0.58      2.53 o 
   3   1  14       58.34       64.23      5.68 o 
   4   1  14       42.19       46.64      5.06 o 
   5   1  14       40.66       27.50      4.90 o 
   6   1  14       81.39       84.74      9.28 o 
   7   1  14        0.54        1.71      3.70 o 
   8   1  14       36.38       28.51      5.62 o 
   9   1  14       20.94       15.37      6.65 o 
 -14   2  14        0.87        0.61      6.37 o 
 -13   2  14       24.23       26.80      8.93 o 
 -12   2  14       89.18      101.04     18.50 o 
 -11   2  14        6.41        1.22      5.34 o 
 -10   2  14       13.22       10.06      6.34 o 
  -9   2  14      192.86      193.83     11.63 o 
  -8   2  14        8.40        8.16      4.34 o 
  -7   2  14        1.57        2.19      3.56 o 
  -6   2  14       23.80       22.62      5.41 o 
  -5   2  14      201.77      211.69     13.53 o 
  -4   2  14        2.81        3.38      3.06 o 
  -3   2  14        2.63       -1.10      2.54 o 
  -2   2  14       14.41       12.85      3.36 o 
  -1   2  14       18.06       12.22      3.37 o 
   0   2  14       24.23       28.34      4.35 o 
   1   2  14       28.64       22.02      3.72 o 
   2   2  14        0.39       -0.50      2.49 o 
   3   2  14       28.20       28.10      4.70 o 
   4   2  14       25.62       28.22      4.83 o 
   5   2  14        0.22       -0.46      3.21 o 
   6   2  14        0.08       -2.46      3.26 o 
   7   2  14        4.99       -0.46      3.56 o 
   8   2  14       24.08       21.25      4.69 o 
   9   2  14       18.00       21.83      6.17 o 
 -14   3  14       32.15       28.96      9.55 o 
 -13   3  14        7.86        2.15      6.11 o 
 -12   3  14        1.24        5.00      6.53 o 
 -11   3  14       71.07       80.07     11.92 o 
 -10   3  14       92.04       95.55     12.30 o 
  -9   3  14        4.53        1.58      4.12 o 
  -8   3  14       34.99       33.97      6.28 o 
  -7   3  14       32.66       27.77      5.81 o 
  -6   3  14      203.27      203.10     14.28 o 
  -5   3  14       23.12       18.56      4.33 o 
  -4   3  14       35.43       28.71      4.93 o 
  -3   3  14        0.13       -2.12      2.43 o 
  -2   3  14       13.91       10.92      3.35 o 
  -1   3  14        1.86       -0.59      2.52 o 
   0   3  14        2.16       -0.49      2.50 o 
   1   3  14        4.73        2.46      3.01 o 
   2   3  14       23.62       30.26      4.65 o 
   3   3  14        0.11        0.56      2.91 o 
   4   3  14        0.42        0.71      3.15 o 
   5   3  14       17.20       12.76      4.19 o 
   6   3  14       27.98       30.82      4.98 o 
   7   3  14        2.51       -1.45      3.42 o 
   8   3  14       11.71       11.05      4.69 o 
 -13   4  14        0.26       -2.49      5.75 o 
 -12   4  14        9.19        5.72      6.54 o 
 -11   4  14        3.30        5.53      6.19 o 
 -10   4  14       20.69       30.48      6.54 o 
  -9   4  14       91.20       93.45      9.34 o 
  -8   4  14        4.31       -0.01      3.91 o 
  -7   4  14       23.34       22.56      7.90 o 
  -6   4  14       25.32       22.71      5.54 o 
  -5   4  14      264.42      259.67     36.41 o 
  -4   4  14        9.02       13.00      3.52 o 
  -3   4  14        0.59        0.20      2.62 o 
  -2   4  14       13.53       16.40      3.77 o 
  -1   4  14        1.46       -0.71      2.87 o 
   0   4  14       78.34       65.65      6.88 o 
   1   4  14        2.40        4.73      3.49 o 
   2   4  14       34.00       38.62      5.35 o 
   3   4  14       30.95       26.87      4.84 o 
   4   4  14        3.22        4.33      3.54 o 
   5   4  14      124.25      142.66      8.29 o 
   6   4  14       22.06       24.46      5.16 o 
   7   4  14       39.97       40.89      6.19 o 
   8   4  14       81.16      101.39     11.03 o 
 -13   5  14        7.65        7.34      7.02 o 
 -12   5  14        0.21        1.54      6.17 o 
 -11   5  14        1.00        4.01      4.90 o 
 -10   5  14      135.08      151.88     14.93 o 
  -9   5  14       75.19       81.47      9.01 o 
  -8   5  14       64.60       74.40      8.62 o 
  -7   5  14        0.93       -2.35      3.35 o 
  -6   5  14       22.11       16.91      5.33 o 
  -5   5  14        7.19        3.38      3.33 o 
  -4   5  14       36.48       37.20      7.91 o 
  -3   5  14        0.80        4.72      3.51 o 
  -2   5  14       36.36       35.26      5.53 o 
  -1   5  14      122.87      136.52     15.22 o 
   0   5  14       16.32       10.43      4.08 o 
   1   5  14        0.97       -1.17      3.29 o 
   2   5  14       58.11       66.34      7.51 o 
   3   5  14        0.15       -0.36      3.37 o 
   4   5  14      128.96      134.70      9.03 o 
   5   5  14        5.88        7.40      4.10 o 
   6   5  14       33.83       35.83      5.91 o 
   7   5  14       19.66       24.72      7.31 o 
 -12   6  14        1.95        1.19      6.37 o 
 -11   6  14        4.05        6.32      5.05 o 
 -10   6  14       27.00       33.58      7.22 o 
  -9   6  14        7.99       10.13      5.15 o 
  -8   6  14       45.18       61.33     10.21 o 
  -7   6  14       12.05       15.41      5.29 o 
  -6   6  14        6.48        7.33      5.72 o 
  -5   6  14        8.27        7.62      4.37 o 
  -4   6  14        0.39       -0.03      3.86 o 
  -3   6  14        3.58       -0.37      3.70 o 
  -2   6  14       33.03       29.10      5.38 o 
  -1   6  14       68.53       68.95      7.23 o 
   0   6  14      179.33      187.27     12.07 o 
   1   6  14       23.55       27.90      5.56 o 
   2   6  14       19.68       15.09      4.83 o 
   3   6  14      158.25      151.64     13.87 o 
   4   6  14       86.60       68.09      7.53 o 
   5   6  14        6.48        7.17      4.22 o 
   6   6  14       13.59       17.57      5.61 o 
   7   6  14        0.29       -1.21      5.15 o 
 -11   7  14        5.26        7.05      5.52 o 
 -10   7  14       36.02       31.35      7.43 o 
  -9   7  14        7.30       12.22      7.03 o 
  -8   7  14       14.93       18.94      7.49 o 
  -7   7  14       16.85       24.10      8.76 o 
  -6   7  14        4.47        9.39      4.90 o 
  -5   7  14       47.69       60.24      8.27 o 
  -4   7  14        4.33        1.33      4.01 o 
  -3   7  14        7.22        6.93      4.66 o 
  -2   7  14      100.05      110.00     10.26 o 
  -1   7  14       36.87       41.09      6.27 o 
   0   7  14       78.57       95.04      8.41 o 
   1   7  14        0.02       -0.04      3.67 o 
   2   7  14        9.27       10.31      4.55 o 
   3   7  14       18.88       22.01      4.98 o 
   4   7  14        5.35        2.68      4.12 o 
   5   7  14        8.66       14.97      5.40 o 
   6   7  14       94.07      100.72     11.33 o 
 -10   8  14       23.62       35.06     14.12 o 
  -9   8  14       22.90       29.68     12.17 o 
  -8   8  14        3.41       14.26      7.49 o 
  -7   8  14       11.97       12.27      5.68 o 
  -6   8  14      108.52      127.14     12.84 o 
  -5   8  14      166.38      238.10     17.79 o 
  -4   8  14       14.52       15.96      5.61 o 
  -3   8  14        9.92       12.88      5.52 o 
  -2   8  14        4.32        3.59      4.61 o 
  -1   8  14        0.03       -1.02      4.07 o 
   0   8  14       30.21       46.57      6.95 o 
   1   8  14      144.92      160.36     17.20 o 
   2   8  14        3.81        5.91      4.19 o 
   3   8  14       45.17       46.59      6.21 o 
   4   8  14        7.49       11.48      5.11 o 
   5   8  14        0.32       -4.28      6.28 o 
  -8   9  14        2.07        3.65      9.01 o 
  -7   9  14       27.60       31.51      9.18 o 
  -6   9  14        5.87       11.78      5.84 o 
  -5   9  14       94.32      117.36     11.71 o 
  -4   9  14       29.72       32.45      7.55 o 
  -3   9  14        8.98       10.70      5.50 o 
  -2   9  14       93.16      104.25     17.32 o 
  -1   9  14        0.76        2.01      4.66 o 
   0   9  14       26.88       30.05      7.35 o 
   1   9  14        4.97        6.45      4.29 o 
   2   9  14       95.99      103.84      9.68 o 
   3   9  14      164.17      191.80     14.00 o 
  -6  10  14       17.05       24.00     11.20 o 
  -5  10  14        0.08       -2.10      7.91 o 
  -4  10  14       22.43       42.72     10.26 o 
  -3  10  14       46.63       58.82     11.44 o 
  -2  10  14        1.55        4.20      7.11 o 
  -1  10  14        0.56       -0.59      6.24 o 
   0  10  14      147.53      201.34     25.08 o 
 -13   0  15        6.32        4.38      9.74 o 
 -11   0  15       12.03       12.66      9.50 o 
  -9   0  15        0.61       -5.11      6.09 o 
  -7   0  15      274.31      265.91     23.49 o 
  -5   0  15       20.07       14.72      7.79 o 
  -3   0  15       11.22        4.71      6.21 o 
  -1   0  15       33.61       51.69      8.85 o 
   1   0  15      235.56      259.98     37.31 o 
   3   0  15        2.51        7.26      4.78 o 
   5   0  15      242.78      311.50     20.45 o 
   7   0  15       89.47      112.48     19.72 o 
 -13   1  15       30.77       28.80      9.12 o 
 -12   1  15       12.91       14.31      7.19 o 
 -11   1  15       16.97       26.73      8.24 o 
 -10   1  15       60.60       62.70     13.63 o 
  -9   1  15       13.21       10.66      6.00 o 
  -8   1  15        0.71       -0.37      3.75 o 
  -7   1  15        3.15        5.44      4.12 o 
  -6   1  15       28.55       38.32      5.61 o 
  -5   1  15        2.53        2.13      3.38 o 
  -4   1  15        4.42        1.84      3.32 o 
  -3   1  15      163.15      167.78     14.51 o 
  -2   1  15       13.06       23.17      6.67 o 
  -1   1  15       70.00       68.38      5.99 o 
   0   1  15        5.04        7.84      3.42 o 
   1   1  15        2.14        2.15      2.82 o 
   2   1  15       10.01        3.43      2.98 o 
   3   1  15      138.67      138.82     12.59 o 
   4   1  15        4.34        3.97      3.57 o 
   5   1  15      297.96      298.91     25.67 o 
   6   1  15       79.74       82.96      8.60 o 
   7   1  15       38.80       29.00      7.33 o 
 -13   2  15        0.67       -0.32      6.10 o 
 -12   2  15       61.37       57.67     11.57 o 
 -11   2  15        4.37       -0.57      5.59 o 
 -10   2  15        3.51        2.24      6.21 o 
  -9   2  15        3.17        1.46      5.34 o 
  -8   2  15      297.57      326.33     30.68 o 
  -7   2  15        0.11        1.41      3.92 o 
  -6   2  15       12.77       19.42      5.40 o 
  -5   2  15       13.13       14.38      4.32 o 
  -4   2  15       85.58       85.21      7.36 o 
  -3   2  15        0.72       -0.12      3.12 o 
  -2   2  15       87.68      101.03      7.87 o 
  -1   2  15       63.91       67.28      6.22 o 
   0   2  15        0.10        0.02      2.85 o 
   1   2  15        1.24        1.94      3.09 o 
   2   2  15       36.22       35.61      5.19 o 
   3   2  15        0.68       -0.75      3.27 o 
   4   2  15        2.69        2.65      3.56 o 
   5   2  15        0.31       -1.93      3.56 o 
   6   2  15       14.69       15.45      4.79 o 
   7   2  15      226.74      286.43     21.55 o 
 -13   3  15       71.17       77.25     12.85 o 
 -12   3  15       47.21       54.36     12.05 o 
 -11   3  15        7.97        8.99      6.96 o 
 -10   3  15        5.07        4.87      5.79 o 
  -9   3  15      143.03      130.83     10.77 o 
  -8   3  15        5.47        4.87      4.58 o 
  -7   3  15        0.11        1.11      4.02 o 
  -6   3  15        4.30        7.67      4.48 o 
  -5   3  15        6.23        1.24      3.87 o 
  -4   3  15       15.70        7.98      4.57 o 
  -3   3  15        1.29       -0.83      3.25 o 
  -2   3  15       88.30      106.49      7.02 o 
  -1   3  15        1.10       -0.07      2.68 o 
   0   3  15        2.69        3.21      3.54 o 
   1   3  15        0.04       -3.19      3.19 o 
   2   3  15        0.76       -1.42      3.10 o 
   3   3  15        0.95        0.30      3.28 o 
   4   3  15        7.32       14.98      4.41 o 
   5   3  15      155.84      177.15     21.04 o 
   6   3  15      115.09      125.94     10.07 o 
   7   3  15      198.46      240.73     15.42 o 
 -12   4  15       51.43       63.12     11.87 o 
 -11   4  15        6.75       17.86      7.83 o 
 -10   4  15       58.61       66.53      8.90 o 
  -9   4  15        0.00       -2.81      4.12 o 
  -8   4  15       58.66       46.85      7.56 o 
  -7   4  15       37.96       42.93      7.39 o 
  -6   4  15        2.53        1.88      4.12 o 
  -5   4  15       84.15       98.24      9.26 o 
  -4   4  15        5.18        7.46      4.44 o 
  -3   4  15       27.35       39.90      5.08 o 
  -2   4  15       15.45       14.04      4.44 o 
  -1   4  15        2.66        2.95      3.68 o 
   0   4  15       37.51       29.71      5.48 o 
   1   4  15       85.54       93.05      8.24 o 
   2   4  15       45.14       46.61      6.74 o 
   3   4  15        0.31        1.50      3.81 o 
   4   4  15       21.34       16.87      5.41 o 
   5   4  15       91.66       90.78     10.24 o 
   6   4  15      254.70      244.75     39.21 o 
 -12   5  15       27.90       37.21     19.36 o 
 -11   5  15       55.10       79.29     16.43 o 
 -10   5  15       11.17       14.62      5.87 o 
  -9   5  15      153.89      176.08     12.31 o 
  -8   5  15       17.34       20.35      6.13 o 
  -7   5  15        5.38        0.56      4.07 o 
  -6   5  15       10.26       13.92      6.19 o 
  -5   5  15       20.58       23.92      9.01 o 
  -4   5  15       60.73       62.65      8.02 o 
  -3   5  15        0.74        3.42      3.96 o 
  -2   5  15        4.93       10.27      4.29 o 
  -1   5  15       76.07       67.62      8.75 o 
   0   5  15        6.05        1.41      3.75 o 
   1   5  15       26.42       17.23      4.85 o 
   2   5  15       32.61       29.95      5.91 o 
   3   5  15      100.03      111.37     15.00 o 
   4   5  15      109.88      122.84     18.10 o 
   5   5  15      108.72      116.82     19.41 o 
   6   5  15       16.11       13.68      7.55 o 
 -11   6  15        5.12        5.86      5.42 o 
 -10   6  15       30.71       36.61      7.60 o 
  -9   6  15       20.02       25.53      6.78 o 
  -8   6  15        3.89       -1.03      4.43 o 
  -7   6  15        0.36       -2.26      7.43 o 
  -6   6  15       24.25       37.04      9.05 o 
  -5   6  15       71.34       78.84     11.40 o 
  -4   6  15        2.33        3.47      4.39 o 
  -3   6  15      147.64      157.24     12.96 o 
  -2   6  15       35.66       33.29      6.76 o 
  -1   6  15       17.37       19.75      5.05 o 
   0   6  15       93.89       82.14      8.17 o 
   1   6  15        2.66        4.42      4.32 o 
   2   6  15       15.51       22.04      5.61 o 
   3   6  15       11.35       14.04      5.50 o 
   4   6  15       26.33       25.64      6.04 o 
   5   6  15       41.03       54.82     11.36 o 
 -10   7  15       22.99       16.07     11.44 o 
  -9   7  15        6.79        4.63      6.69 o 
  -8   7  15       94.27      112.28     14.73 o 
  -7   7  15      108.08      143.70     32.50 o 
  -6   7  15       31.51       29.58     10.10 o 
  -5   7  15      140.91      170.10     12.70 o 
  -4   7  15        1.83        2.21      4.59 o 
  -3   7  15      102.17      124.83     11.03 o 
  -2   7  15       49.67       58.91      8.46 o 
  -1   7  15       48.43       71.15      9.08 o 
   0   7  15       15.37       16.90      5.23 o 
   1   7  15        0.01        0.87      4.09 o 
   2   7  15       16.65       22.32      5.84 o 
   3   7  15       16.39       10.25      5.11 o 
   4   7  15       27.01       37.13     10.06 o 
  -8   8  15      207.05      281.20     27.75 o 
  -7   8  15       37.91       40.17     14.12 o 
  -6   8  15        3.00        1.04      5.03 o 
  -5   8  15       74.56       86.72     10.13 o 
  -4   8  15        0.16       -1.89      4.35 o 
  -3   8  15        3.54        7.12      5.33 o 
  -2   8  15       47.42       53.37      8.40 o 
  -1   8  15        0.65       -1.28      4.65 o 
   0   8  15        0.50        2.72      4.99 o 
   1   8  15       36.59       41.68      8.37 o 
   2   8  15        7.54        6.38      5.68 o 
   3   8  15       12.82       22.40     12.90 o 
  -6   9  15        1.48        2.79      6.79 o 
  -5   9  15       41.85       49.94     10.76 o 
  -4   9  15       12.15       12.09      7.52 o 
  -3   9  15        8.61       15.78      7.90 o 
  -2   9  15       30.51       26.91     14.73 o 
  -1   9  15       37.66       57.55     11.35 o 
   0   9  15       55.98       74.12     12.48 o 
 -12   0  16        0.41       -0.73      8.76 o 
 -10   0  16       56.71       39.20     13.39 o 
  -8   0  16      290.67      361.06     28.73 o 
  -6   0  16        0.20        2.18      5.25 o 
  -4   0  16        8.44        8.51      5.72 o 
  -2   0  16       94.77      102.76     12.78 o 
   0   0  16        0.37       -0.84      4.96 o 
   2   0  16       84.44      120.68     15.88 o 
   4   0  16       17.81       21.67      6.51 o 
   6   0  16        0.13       13.63     10.96 o 
 -12   1  16        2.64       -0.52      6.13 o 
 -11   1  16        0.03       -1.33      5.55 o 
 -10   1  16        7.84        3.41      6.03 o 
  -9   1  16       28.20       27.19      8.09 o 
  -8   1  16       17.43       13.13      6.54 o 
  -7   1  16        1.28       -2.11      3.91 o 
  -6   1  16       13.55       17.84      4.83 o 
  -5   1  16       30.26       39.48      5.96 o 
  -4   1  16        5.75        9.10      4.04 o 
  -3   1  16       10.22       10.92      4.23 o 
  -2   1  16        6.55        6.96      3.90 o 
  -1   1  16       28.03       36.78      6.26 o 
   0   1  16       82.69      101.90      9.24 o 
   1   1  16       37.73       38.59      5.47 o 
   2   1  16       69.75       75.54      6.28 o 
   3   1  16      130.90      144.81     18.16 o 
   4   1  16       17.84       13.97      4.61 o 
   5   1  16       39.63       41.80      6.24 o 
   6   1  16       23.62       22.59      6.89 o 
 -12   2  16        1.40        2.38      6.14 o 
 -11   2  16       62.76       73.17     12.21 o 
 -10   2  16       14.79       27.48      8.49 o 
  -9   2  16        8.29        1.70      5.25 o 
  -8   2  16        1.83       -1.06      4.36 o 
  -7   2  16      101.11      109.65     12.09 o 
  -6   2  16        3.29        2.74      4.22 o 
  -5   2  16      355.97      430.02     22.46 o 
  -4   2  16       22.99       20.02      5.24 o 
  -3   2  16       10.97       10.49      4.09 o 
  -2   2  16        0.01        0.00      3.33 o 
  -1   2  16       32.20       36.85      8.71 o 
   0   2  16       33.02       36.44      5.59 o 
   1   2  16        1.10       -1.83      3.62 o 
   2   2  16       33.68       30.99      6.20 o 
   3   2  16        3.27        2.69      3.72 o 
   4   2  16       99.11      118.30     10.54 o 
   5   2  16       14.91       20.19      6.60 o 
   6   2  16       72.54       86.69     10.48 o 
 -11   3  16       53.83       75.34     12.40 o 
 -10   3  16        6.09        2.62      6.13 o 
  -9   3  16       26.48       28.58      6.93 o 
  -8   3  16       67.37       69.92      9.01 o 
  -7   3  16        7.74        8.85      5.01 o 
  -6   3  16        0.53        3.95      4.43 o 
  -5   3  16       51.38       61.62     10.04 o 
  -4   3  16       41.34       47.28      6.47 o 
  -3   3  16        7.26       10.40      4.31 o 
  -2   3  16       34.92       41.63      6.19 o 
  -1   3  16       25.21       33.31      6.21 o 
   0   3  16       21.91       19.79      5.18 o 
   1   3  16        0.02        2.12      3.92 o 
   2   3  16      145.71      164.13     15.46 o 
   3   3  16      123.86      151.30     21.08 o 
   4   3  16      174.49      187.63     23.10 o 
   5   3  16      140.84      172.45     13.73 o 
 -11   4  16       22.83       21.39      9.74 o 
 -10   4  16       52.43       66.48     11.74 o 
  -9   4  16        1.28        2.22      4.92 o 
  -8   4  16        8.36       13.62      5.51 o 
  -7   4  16        1.15        0.86      4.24 o 
  -6   4  16       22.95       35.08      7.14 o 
  -5   4  16        0.09       -2.72      3.88 o 
  -4   4  16       10.84       18.41      7.30 o 
  -3   4  16       83.19       97.76     16.90 o 
  -2   4  16       13.31        9.60      4.46 o 
  -1   4  16       16.42       13.39      4.75 o 
   0   4  16        6.27        1.05      3.77 o 
   1   4  16        2.06       -0.33      3.82 o 
   2   4  16       65.01       59.30      7.77 o 
   3   4  16      537.96      648.23     52.02 o 
   4   4  16       79.77      106.32     13.89 o 
   5   4  16        0.50       -0.82      6.59 o 
 -10   5  16        0.05       -1.31      4.81 o 
  -9   5  16       11.01        6.86      5.58 o 
  -8   5  16        2.32        2.98      5.04 o 
  -7   5  16        0.61        2.15      4.39 o 
  -6   5  16        0.06        4.25      5.61 o 
  -5   5  16       13.58       11.37      6.90 o 
  -4   5  16        1.34        5.11      6.00 o 
  -3   5  16       56.14       57.21      8.15 o 
  -2   5  16        5.51        7.26      4.40 o 
  -1   5  16       14.02       12.71      4.84 o 
   0   5  16        0.46       -0.31      3.96 o 
   1   5  16      233.24      257.23     18.55 o 
   2   5  16      162.90      182.55     22.53 o 
   3   5  16       22.30        9.32      6.27 o 
   4   5  16        0.19        1.92      6.44 o 
  -9   6  16       11.52       16.88      8.35 o 
  -8   6  16      137.46      172.36     32.14 o 
  -7   6  16        3.06        7.11      6.78 o 
  -6   6  16       32.11       37.97      9.84 o 
  -5   6  16       69.25       68.15     11.67 o 
  -4   6  16       84.10       89.79     12.71 o 
  -3   6  16       45.92       48.75      7.89 o 
  -2   6  16        2.91        5.91      5.03 o 
  -1   6  16        3.91        2.62      4.30 o 
   0   6  16       82.10      102.78     10.79 o 
   1   6  16        8.39        9.06      5.03 o 
   2   6  16        0.39        6.51      5.61 o 
   3   6  16       91.11      125.81     28.12 o 
  -8   7  16        5.28       20.69     11.93 o 
  -7   7  16       22.68       25.08     13.39 o 
  -6   7  16       43.04       66.95     17.29 o 
  -5   7  16       47.12       57.01     14.85 o 
  -4   7  16       30.31       24.76      7.13 o 
  -3   7  16        0.01        0.75      4.45 o 
  -2   7  16      101.48      117.89     17.86 o 
  -1   7  16       17.66       25.14      8.41 o 
   0   7  16       13.30       15.64      6.57 o 
   1   7  16       61.89       78.82     10.37 o 
   2   7  16       94.61      108.88     14.51 o 
  -6   8  16        9.41       12.17     11.20 o 
  -5   8  16       12.64       12.90     11.20 o 
  -4   8  16        4.64        4.27      7.03 o 
  -3   8  16       53.43       67.77     11.85 o 
  -2   8  16      114.58      165.18     16.22 o 
  -1   8  16        0.54        5.43      6.93 o 
 -11   0  17       19.32       17.29     11.44 o 
  -9   0  17        6.03        0.73      8.52 o 
  -7   0  17        2.07        0.97      7.79 o 
  -5   0  17        1.81        4.18      5.75 o 
  -3   0  17       10.94        0.82      5.72 o 
  -1   0  17      123.45      180.95     23.62 o 
   1   0  17       47.12       59.29     16.31 o 
   3   0  17       41.45       38.73      9.81 o 
 -11   1  17      107.86      129.99     15.03 o 
 -10   1  17        2.47       -0.22      5.59 o 
  -9   1  17       57.56       93.94     13.00 o 
  -8   1  17        0.49       -2.80      4.99 o 
  -7   1  17       17.58       14.46      5.65 o 
  -6   1  17        6.26        8.23      4.97 o 
  -5   1  17        0.25        0.11      3.68 o 
  -4   1  17       91.30       97.75      9.80 o 
  -3   1  17       19.22       20.57      5.21 o 
  -2   1  17        4.26       -1.65      3.64 o 
  -1   1  17       62.35       80.03      9.07 o 
   0   1  17      102.15      137.97     20.31 o 
   1   1  17        3.65        3.27      4.48 o 
   2   1  17        2.70        1.78      4.44 o 
   3   1  17        1.61        0.21      4.99 o 
   4   1  17      117.71      127.94     19.48 o 
 -11   2  17       15.05        9.50      9.98 o 
 -10   2  17       54.80       66.74     12.17 o 
  -9   2  17        9.40        9.74      6.76 o 
  -8   2  17      160.79      229.95     17.38 o 
  -7   2  17        7.02        9.50      5.36 o 
  -6   2  17        3.75        1.27      4.51 o 
  -5   2  17       11.72        7.55      5.02 o 
  -4   2  17        0.57        2.21      3.91 o 
  -3   2  17       17.54       30.62      5.99 o 
  -2   2  17      127.10      146.86     12.99 o 
  -1   2  17        7.92        7.32      4.35 o 
   0   2  17       14.80       10.09      5.62 o 
   1   2  17       17.70       22.85      5.76 o 
   2   2  17      264.10      326.33     30.53 o 
   3   2  17      156.14      211.68     27.27 o 
   4   2  17       11.40        4.43      5.60 o 
 -10   3  17        1.56       -0.01      5.82 o 
  -9   3  17        0.24       -2.28      5.55 o 
  -8   3  17        1.19        4.55      4.97 o 
  -7   3  17        5.38        5.44      5.10 o 
  -6   3  17       11.91       14.79      5.99 o 
  -5   3  17        7.33       10.56      5.33 o 
  -4   3  17       79.35       91.58      9.95 o 
  -3   3  17       45.25       49.55      7.03 o 
  -2   3  17        0.07        3.63      4.79 o 
  -1   3  17      200.48      228.41     37.71 o 
   0   3  17        3.01        2.36      4.25 o 
   1   3  17       37.32       40.05      6.70 o 
   2   3  17        4.12        6.91      5.60 o 
   3   3  17       65.07       84.06     21.79 o 
  -9   4  17        0.82        0.13      5.11 o 
  -8   4  17        2.69        0.69      4.78 o 
  -7   4  17        0.07        0.80      4.53 o 
  -6   4  17       24.90       29.93      7.30 o 
  -5   4  17        0.03       -2.41      5.32 o 
  -4   4  17        2.08        1.15      5.92 o 
  -3   4  17       39.20       54.45     15.34 o 
  -2   4  17      152.94      157.23     13.93 o 
  -1   4  17       82.36       90.32      8.80 o 
   0   4  17      381.99      443.52     43.21 o 
   1   4  17       11.98        6.04      5.84 o 
   2   4  17       30.35       35.79      9.70 o 
   3   4  17       51.80       66.25     12.22 o 
  -8   5  17        2.52        3.08      5.48 o 
  -7   5  17        8.75        2.97      6.55 o 
  -6   5  17       89.10      103.43     24.35 o 
  -5   5  17        1.17        3.21      6.34 o 
  -4   5  17       14.84       15.44      7.59 o 
  -3   5  17        3.92       -2.10      5.67 o 
  -2   5  17       35.00       34.19      9.20 o 
  -1   5  17       42.80       43.97      7.15 o 
   0   5  17       17.52       13.33      6.27 o 
   1   5  17       51.06       53.01      9.10 o 
   2   5  17       20.41       43.80     10.76 o 
  -7   6  17       74.86       87.40     19.48 o 
  -6   6  17        0.02        0.24      8.52 o 
  -5   6  17        0.01        0.97      9.50 o 
  -4   6  17        1.87       -1.95      8.52 o 
  -3   6  17       23.88       23.13     12.17 o 
  -2   6  17       24.15       26.57      8.73 o 
  -1   6  17       19.39       36.05      9.73 o 
   0   6  17       45.85       56.35      9.36 o 
  -3   7  17        0.02        8.76      9.98 o 
  -8   0  18       12.78        4.63      9.01 o 
  -6   0  18        3.81        5.11      8.76 o 
  -4   0  18        0.86       -2.15      5.48 o 
  -2   0  18       88.08       98.45     13.15 o 
   0   0  18        0.45       -5.42      5.42 o 
   2   0  18       81.10      106.39     20.21 o 
  -9   1  18        0.18       -0.73      6.20 o 
  -8   1  18        4.34        5.80      6.37 o 
  -7   1  18       35.37       48.25     10.93 o 
  -6   1  18       34.06       45.13      8.13 o 
  -5   1  18       31.41       46.52      8.18 o 
  -4   1  18        2.33       -0.04      4.20 o 
  -3   1  18       52.48       58.09      7.71 o 
  -2   1  18        0.26        0.28      4.25 o 
  -1   1  18       45.77       60.12      8.01 o 
   0   1  18       44.13       65.27     11.30 o 
   1   1  18        0.02        6.57      9.50 o 
   2   1  18        1.95        3.90     10.71 o 
  -8   2  18        0.88        1.99      7.67 o 
  -7   2  18        8.79        4.83      5.15 o 
  -6   2  18        3.19        6.47      5.25 o 
  -5   2  18       52.99       69.49      9.54 o 
  -4   2  18       30.83       45.94      7.30 o 
  -3   2  18        0.51        0.22      4.26 o 
  -2   2  18        0.02       -2.47      4.06 o 
  -1   2  18       83.18       98.09     18.70 o 
   0   2  18       11.35        9.25      7.57 o 
   1   2  18       11.78       13.39     10.71 o 
  -8   3  18        0.50        1.67      5.26 o 
  -7   3  18       34.42       34.74      7.76 o 
  -6   3  18        2.32        4.90      5.47 o 
  -5   3  18       46.72       66.08      9.55 o 
  -4   3  18      298.16      381.76     49.06 o 
  -3   3  18       28.06       40.59      8.48 o 
  -2   3  18       36.12       60.46     23.86 o 
  -1   3  18        6.26        6.21      7.23 o 
   0   3  18       42.19       46.50     15.83 o 
   1   3  18       14.78        6.71      7.30 o 
  -7   4  18        0.51       -5.59      5.59 o 
  -6   4  18       53.63       36.52     14.12 o 
  -5   4  18       93.78      138.29     22.16 o 
  -4   4  18        6.03       18.02     11.69 o 
  -3   4  18       78.84      129.77     21.91 o 
  -2   4  18       12.09       24.59      9.12 o 
  -1   4  18        1.64       -0.57      6.63 o 
   0   4  18       57.08       76.20     18.50 o 
  -4   5  18        5.20        4.38      9.50 o 
  -3   5  18        1.42        0.00      9.25 o 
  -5   0  19        7.82        2.69      6.88 o 
  -3   0  19        1.54       -4.38      8.28 o 
  -4   1  19        0.41        2.76      5.34 o 
  -3   1  19        7.96       12.11      7.70 o 
                                                 
